# Supplementary material for: Topology and porosity control of metal–organic frameworks through linker functionalization
Source: Chem Sci. 2018 Nov 9;10(4):1186–92. doi: 10.1039/c8sc04220a (PMC6349059; doi:10.1039/c8sc04220a)
Supplement: Supplementary file 2 [file SC-010-C8SC04220A-s002.cif]

# Electronic Supplementary Material (ESI) for Chemical Science.
# This journal is © The Royal Society of Chemistry 2019

####################################################################### 
# 
# This file contains crystal structure data downloaded from the 
# Cambridge Structural Database (CSD) hosted by the Cambridge 
# Crystallographic Data Centre (CCDC).
# 
# Full information about CCDC data access policies and citation 
# guidelines are available at http://www.ccdc.cam.ac.uk/access/V1 
# 
# Audit and citation data items may have been added by the CCDC. 
# Please retain this information to preserve the provenance of 
# this file and to allow appropriate attribution of the data. 
# 
#######################################################################

data_NU-904
_database_code_depnum_ccdc_archive 'CCDC 1854453'
_audit_update_record             
;
2018-07-17 deposited with the CCDC.
2018-11-09 downloaded from the CCDC.
;

_audit_creation_method           SHELXL-2017/1
_shelx_SHELXL_version_number     2017/1
_chemical_formula_moiety         '(Zr6 O18) (C34 H16 N O10) (C)1.5'
_chemical_formula_sum            'C69.50 H32 N2 O36 Zr6'
_chemical_formula_weight         2018.29

loop_
_atom_type_symbol
_atom_type_description
_atom_type_scat_dispersion_real
_atom_type_scat_dispersion_imag
_atom_type_scat_source
C C 0.0181 0.0091 'International Tables Vol C Tables 4.2.6.8 and 6.1.1.4'
N N 0.0311 0.0180 'International Tables Vol C Tables 4.2.6.8 and 6.1.1.4'
O O 0.0492 0.0322 'International Tables Vol C Tables 4.2.6.8 and 6.1.1.4'
Zr Zr -0.1862 2.2449 'International Tables Vol C Tables 4.2.6.8 and 6.1.1.4'
H H 0.0000 0.0000 'International Tables Vol C Tables 4.2.6.8 and 6.1.1.4'

_space_group_crystal_system      monoclinic
_space_group_IT_number           10
_space_group_name_H-M_alt        'P 2/m'
_space_group_name_Hall           '-P 2y'

_shelx_space_group_comment       
;
The symmetry employed for this shelxl refinement is uniquely defined
by the following loop, which should always be used as a source of
symmetry information in preference to the above space-group names.
They are only intended as comments.
;

loop_
_space_group_symop_operation_xyz
'x, y, z'
'-x, y, -z'
'-x, -y, -z'
'x, -y, z'

_cell_length_a                   19.6381(9)
_cell_length_b                   12.6310(6)
_cell_length_c                   19.6354(9)
_cell_angle_alpha                90
_cell_angle_beta                 119.994(2)
_cell_angle_gamma                90
_cell_volume                     4218.3(3)
_cell_formula_units_Z            1
_cell_measurement_temperature    200(2)
_cell_measurement_reflns_used    9949
_cell_measurement_theta_min      2.60
_cell_measurement_theta_max      60.97

_exptl_crystal_description       rod
_exptl_crystal_colour            colorless
_exptl_crystal_density_meas      colorless
_exptl_crystal_density_diffrn    0.795
_exptl_crystal_F_000             991
_exptl_transmission_factor_min   ?
_exptl_transmission_factor_max   ?
_exptl_crystal_size_max          0.18
_exptl_crystal_size_mid          0.09
_exptl_crystal_size_min          0.07
_exptl_absorpt_coefficient_mu    3.304
_shelx_estimated_absorpt_T_min   ?
_shelx_estimated_absorpt_T_max   ?
_exptl_absorpt_correction_type   multi-scan
_exptl_absorpt_correction_T_min  0.5012
_exptl_absorpt_correction_T_max  0.7520
_exptl_absorpt_process_details   '(SADABS-2014/5; Krause et al., 2015)'
_diffrn_ambient_temperature      200(2)
_diffrn_radiation_wavelength     1.54178
_diffrn_radiation_type           CuK\a
_diffrn_source                   microsource
_diffrn_measurement_device_type  'Bruker Kappa APEX-II CCD area detector'
_diffrn_measurement_method       '\f and \w scans'
_diffrn_radiation_monochromator  'MX optics'
_diffrn_reflns_number            34163
_diffrn_reflns_av_unetI/netI     0.0502
_diffrn_reflns_av_R_equivalents  0.0590
_diffrn_reflns_limit_h_min       -22
_diffrn_reflns_limit_h_max       22
_diffrn_reflns_limit_k_min       -13
_diffrn_reflns_limit_k_max       14
_diffrn_reflns_limit_l_min       -22
_diffrn_reflns_limit_l_max       22
_diffrn_reflns_theta_min         2.598
_diffrn_reflns_theta_max         61.385
_diffrn_reflns_theta_full        61.385
_diffrn_measured_fraction_theta_max 0.972
_diffrn_measured_fraction_theta_full 0.972
_diffrn_reflns_Laue_measured_fraction_max 0.972
_diffrn_reflns_Laue_measured_fraction_full 0.972
_diffrn_reflns_point_group_measured_fraction_max 0.972
_diffrn_reflns_point_group_measured_fraction_full 0.972
_reflns_number_total             6705
_reflns_number_gt                5961
_reflns_threshold_expression     'I > 2\s(I)'
_reflns_Friedel_coverage         0.000
_reflns_Friedel_fraction_max     .
_reflns_Friedel_fraction_full    .

_reflns_special_details          
;
 Reflections were merged by SHELXL according to the crystal
 class for the calculation of statistics and refinement.

 Structure factors included contributions from the .fab file.

 _reflns_Friedel_fraction is defined as the number of unique
 Friedel pairs measured divided by the number that would be
 possible theoretically, ignoring centric projections and
 systematic absences.
;

_computing_data_collection       'Bruker APEX2'
_computing_cell_refinement       'Bruker SAINT'
_computing_data_reduction        'Bruker SAINT'
_computing_structure_solution    'SHELXT 2014/5 (Sheldrick, 2014)'
_computing_structure_refinement  'SHELXL-2017/1 (Sheldrick, 2017)'
_computing_publication_material  'Yadokari-XG (Wakita, Nemoto et al., 2009)'
_computing_molecular_graphics    ?
_refine_special_details          SQUEEZE
_refine_ls_structure_factor_coef Fsqd
_refine_ls_matrix_type           full
_refine_ls_weighting_scheme      calc
_refine_ls_weighting_details     
'w=1/[\s^2^(Fo^2^)+(0.1373P)^2^+19.9396P] where P=(Fo^2^+2Fc^2^)/3'
_atom_sites_solution_primary     ?
_atom_sites_solution_secondary   ?
_atom_sites_solution_hydrogens   geom
_refine_ls_hydrogen_treatment    constr
_refine_ls_extinction_method     none
_refine_ls_extinction_coef       .
_refine_ls_number_reflns         6705
_refine_ls_number_parameters     721
_refine_ls_number_restraints     3011
_refine_ls_R_factor_all          0.1320
_refine_ls_R_factor_gt           0.1254
_refine_ls_wR_factor_ref         0.3384
_refine_ls_wR_factor_gt          0.3343
_refine_ls_goodness_of_fit_ref   1.166
_refine_ls_restrained_S_all      1.010
_refine_ls_shift/su_max          0.197
_refine_ls_shift/su_mean         0.001

loop_
_atom_site_label
_atom_site_type_symbol
_atom_site_fract_x
_atom_site_fract_y
_atom_site_fract_z
_atom_site_U_iso_or_equiv
_atom_site_adp_type
_atom_site_occupancy
_atom_site_site_symmetry_order
_atom_site_calc_flag
_atom_site_refinement_flags_posn
_atom_site_refinement_flags_adp
_atom_site_refinement_flags_occupancy
_atom_site_disorder_assembly
_atom_site_disorder_group
Zr1X Zr 0.3537(4) 0.500000 0.4283(6) 0.0438(11) Uani 0.3333 2 d DS TU P A 1
Zr2X Zr 0.49989(14) 0.6388(2) 0.58999(17) 0.0582(7) Uani 0.3333 1 d D U P A 1
O1X O 0.434(3) 0.500000 0.562(3) 0.066(7) Uani 0.3333 2 d DS TU P A 1
O2X O 0.5540(19) 0.500000 0.611(2) 0.064(5) Uani 0.3333 2 d DS TU P A 1
O3X O 0.4360(10) 0.3657(14) 0.4678(18) 0.064(4) Uani 0.3333 1 d . U P A 1
O4X O 0.5013(16) 0.802(2) 0.5879(17) 0.125(7) Uani 0.3333 1 d . U P A 1
O5X O 0.2854(14) 0.611(2) 0.4596(14) 0.079(5) Uani 0.3333 1 d D U P A 1
O6X O 0.3806(11) 0.6963(17) 0.5647(13) 0.089(4) Uani 0.3333 1 d D U P A 1
O7X O 0.2834(13) 0.613(2) 0.3254(13) 0.076(5) Uani 0.3333 1 d D U P A 1
O8X O 0.3799(11) 0.6973(17) 0.3159(12) 0.092(5) Uani 0.3333 1 d D U P A 1
O9X O 0.5014(16) 0.605(3) 0.7084(17) 0.094(7) Uani 0.3333 1 d D U P A 1
C1X C 0.3100(16) 0.678(3) 0.5121(19) 0.076(5) Uani 0.3333 1 d D U P A 1
C2X C 0.2456(12) 0.748(2) 0.5078(14) 0.093(5) Uani 0.3333 1 d DG U P A 1
C3X C 0.1698(13) 0.7488(19) 0.4434(12) 0.101(6) Uani 0.3333 1 d G U P A 1
H1 H 0.157067 0.705375 0.399097 0.121 Uiso 0.3333 1 calc R U P A 1
C4X C 0.1127(9) 0.8134(18) 0.4438(11) 0.105(6) Uani 0.3333 1 d DG U P A 1
H2 H 0.060873 0.814009 0.399745 0.126 Uiso 0.3333 1 calc R U P A 1
C5X C 0.1313(9) 0.8769(17) 0.5086(13) 0.098(5) Uani 0.3333 1 d DG U P A 1
C6X C 0.2070(10) 0.8760(17) 0.5730(11) 0.105(6) Uani 0.3333 1 d DG U P A 1
H3 H 0.219773 0.919419 0.617263 0.127 Uiso 0.3333 1 calc R U P A 1
C7X C 0.2642(9) 0.8114(19) 0.5726(12) 0.097(6) Uani 0.3333 1 d G U P A 1
H4 H 0.315968 0.810785 0.616616 0.117 Uiso 0.3333 1 calc R U P A 1
C8X C 0.0701(14) 0.941(2) 0.5153(19) 0.088(6) Uani 0.3333 1 d D U P A 1
C9X C 0.000000 0.885(5) 0.500000 0.104(7) Uani 0.3333 2 d DS TU P A 1
N1X N 0.000000 0.781(6) 0.500000 0.114(9) Uani 0.1667 2 d DS TU P A 1
O10X O -0.007(4) 0.731(5) 0.446(3) 0.141(14) Uiso 0.1667 1 d D U P A 1
C10X C 0.3107(16) 0.678(3) 0.298(2) 0.072(5) Uani 0.3333 1 d D U P A 1
C11X C 0.2457(11) 0.7466(16) 0.2377(12) 0.092(5) Uani 0.3333 1 d DG U P A 1
C12X C 0.2595(9) 0.8180(18) 0.1921(13) 0.106(6) Uani 0.3333 1 d G U P A 1
H5 H 0.310270 0.822723 0.197519 0.127 Uiso 0.3333 1 calc R U P A 1
C13X C 0.1990(11) 0.8826(16) 0.1385(12) 0.107(6) Uani 0.3333 1 d DG U P A 1
H6 H 0.208488 0.931375 0.107335 0.128 Uiso 0.3333 1 calc R U P A 1
C14X C 0.1247(10) 0.8757(16) 0.1305(12) 0.102(6) Uani 0.3333 1 d DG U P A 1
C15X C 0.1109(10) 0.8043(17) 0.1761(13) 0.104(6) Uani 0.3333 1 d DG U P A 1
H7 H 0.060142 0.799589 0.170672 0.125 Uiso 0.3333 1 calc R U P A 1
C16X C 0.1714(13) 0.7397(17) 0.2297(12) 0.100(6) Uani 0.3333 1 d G U P A 1
H8 H 0.161924 0.690936 0.260857 0.120 Uiso 0.3333 1 calc R U P A 1
C17X C 0.0553(16) 0.940(3) 0.0706(18) 0.098(7) Uani 0.3333 1 d D U P A 1
C18X C 0.000000 0.881(5) 0.000000 0.107(7) Uani 0.3333 2 d DS TU P A 1
N2X N 0.000000 0.776(6) 0.000000 0.105(9) Uani 0.1667 2 d DS TU P A 1
O11X O -0.043(3) 0.729(5) 0.019(3) 0.125(13) Uiso 0.1667 1 d D U P A 1
Zr1Y Zr 0.4267(3) 0.500000 0.5730(3) 0.0426(8) Uani 0.3333 2 d DS TU P B 2
Zr2Y Zr 0.41060(17) 0.63947(17) 0.41071(18) 0.0640(7) Uani 0.3333 1 d . U P B 2
O1Y O 0.3899(15) 0.500000 0.4455(13) 0.051(5) Uani 0.3333 2 d DS TU P B 2
O2Y O 0.439(2) 0.500000 0.365(3) 0.064(5) Uani 0.3333 2 d DS TU P B 2
O3Y O 0.465(2) 0.3583(17) 0.538(2) 0.082(5) Uani 0.3333 1 d . U P B 2
O4Y O 0.407(2) 0.808(3) 0.409(2) 0.153(10) Uani 0.3333 1 d . U P B 2
O5Y O 0.3242(12) 0.6109(17) 0.5384(13) 0.070(4) Uani 0.3333 1 d D U P B 2
O6Y O 0.3156(11) 0.6975(17) 0.4341(13) 0.081(4) Uani 0.3333 1 d D U P B 2
O7Y O 0.5675(12) 0.6970(17) 0.6871(11) 0.081(4) Uani 0.3333 1 d D U P B 2
O8Y O 0.4597(12) 0.6130(18) 0.6731(12) 0.069(4) Uani 0.3333 1 d D U P B 2
O9Y O 0.2882(18) 0.610(3) 0.2907(17) 0.088(7) Uani 0.3333 1 d . U P B 2
C1Y C 0.300(2) 0.681(3) 0.4880(19) 0.074(5) Uani 0.3333 1 d D U P B 2
C2Y C 0.238(2) 0.747(3) 0.494(2) 0.093(5) Uani 0.3333 1 d DG U P B 2
C3Y C 0.194(2) 0.817(3) 0.432(2) 0.103(6) Uani 0.3333 1 d G U P B 2
H9 H 0.201528 0.814396 0.387808 0.124 Uiso 0.3333 1 calc R U P B 2
C4Y C 0.1420(9) 0.889(2) 0.4318(11) 0.110(6) Uani 0.3333 1 d DG U P B 2
H10 H 0.118477 0.941249 0.391779 0.132 Uiso 0.3333 1 calc R U P B 2
C5Y C 0.1246(9) 0.8829(16) 0.4921(12) 0.099(5) Uani 0.3333 1 d DG U P B 2
C6Y C 0.1643(9) 0.8111(18) 0.5532(12) 0.107(6) Uani 0.3333 1 d DG U P B 2
H11 H 0.152373 0.806906 0.594395 0.128 Uiso 0.3333 1 calc R U P B 2
C7Y C 0.2214(9) 0.7455(13) 0.5538(13) 0.101(6) Uani 0.3333 1 d G U P B 2
H12 H 0.249590 0.698439 0.596749 0.122 Uiso 0.3333 1 calc R U P B 2
C8Y C 0.0526(16) 0.941(3) 0.4802(19) 0.090(6) Uani 0.3333 1 d D U P B 2
C9Y C 0.000000 0.885(5) 0.500000 0.104(7) Uani 0.3333 2 d DS TU P B 2
N1Y N 0.000000 0.777(6) 0.500000 0.113(9) Uani 0.1667 2 d DS TU P B 2
O10Y O -0.049(3) 0.748(5) 0.427(2) 0.137(13) Uiso 0.1667 1 d D U P B 2
C10Y C 0.511(2) 0.680(4) 0.699(3) 0.073(5) Uani 0.3333 1 d D U P B 2
C11Y C 0.5103(10) 0.7497(19) 0.7629(10) 0.093(5) Uani 0.3333 1 d DG U P B 2
C12Y C 0.5731(10) 0.817(2) 0.8075(12) 0.100(6) Uani 0.3333 1 d G U P B 2
H13 H 0.616311 0.818323 0.798518 0.120 Uiso 0.3333 1 calc R U P B 2
C13Y C 0.5743(12) 0.881(2) 0.8637(9) 0.107(6) Uani 0.3333 1 d DG U P B 2
H14 H 0.617748 0.926654 0.893235 0.128 Uiso 0.3333 1 calc R U P B 2
C14Y C 0.5116(13) 0.8793(16) 0.8777(9) 0.099(5) Uani 0.3333 1 d DG U P B 2
C15Y C 0.4480(12) 0.8125(19) 0.8342(9) 0.109(6) Uani 0.3333 1 d DG U P B 2
H15 H 0.405157 0.811361 0.843776 0.130 Uiso 0.3333 1 calc R U P B 2
C16Y C 0.4472(14) 0.7474(15) 0.7767(9) 0.098(5) Uani 0.3333 1 d G U P B 2
H16 H 0.403905 0.701637 0.746997 0.118 Uiso 0.3333 1 calc R U P B 2
C17Y C 0.5202(19) 0.941(3) 0.9468(16) 0.094(6) Uani 0.3333 1 d D U P B 2
C18Y C 0.500000 0.888(5) 1.000000 0.100(7) Uani 0.3333 2 d DS TU P B 2
N2Y N 0.500000 0.783(5) 1.000000 0.111(9) Uani 0.1667 2 d DS TU P B 2
O11Y O 0.562(3) 0.742(5) 1.012(4) 0.141(13) Uiso 0.1667 1 d D U P B 2
Zr1Z Zr 0.5737(3) 0.500000 0.6460(3) 0.0445(9) Uani 0.3333 2 d DS TU P B 3
Zr2Z Zr 0.41051(17) 0.63935(18) 0.49977(14) 0.0644(7) Uani 0.3333 1 d . U P B 3
O1Z O 0.361(4) 0.500000 0.420(4) 0.042(8) Uani 0.3333 2 d DS TU P B 3
O2Z O 0.4490(15) 0.500000 0.562(3) 0.064(5) Uani 0.3333 2 d DS TU P B 3
O3Z O 0.4741(19) 0.6393(15) 0.4322(11) 0.066(5) Uani 0.3333 1 d . U P B 3
O4Z O 0.410(2) 0.806(3) 0.4988(18) 0.149(9) Uani 0.3333 1 d . U P B 3
O5Z O 0.3120(12) 0.6956(17) 0.3818(12) 0.090(5) Uani 0.3333 1 d D U P B 3
O6Z O 0.3247(13) 0.6113(19) 0.2860(12) 0.071(5) Uani 0.3333 1 d D U P B 3
O7Z O 0.4306(13) 0.6966(17) 0.6188(11) 0.086(4) Uani 0.3333 1 d . U P B 3
O8Z O 0.5409(13) 0.613(2) 0.7141(13) 0.075(5) Uani 0.3333 1 d . U P B 3
O9Z O 0.286(2) 0.607(3) 0.497(2) 0.104(8) Uani 0.3333 1 d . U P B 3
C1Z C 0.297(2) 0.680(3) 0.3108(16) 0.074(5) Uani 0.3333 1 d D U P B 3
C2Z C 0.2323(13) 0.7449(18) 0.2429(8) 0.097(5) Uani 0.3333 1 d DG U P B 3
C3Z C 0.2306(15) 0.745(2) 0.1713(8) 0.101(6) Uani 0.3333 1 d G U P B 3
H17 H 0.264790 0.699383 0.163906 0.122 Uiso 0.3333 1 calc R U P B 3
C4Z C 0.1807(13) 0.810(2) 0.1113(8) 0.106(6) Uani 0.3333 1 d DG U P B 3
H18 H 0.179611 0.808606 0.062423 0.128 Uiso 0.3333 1 calc R U P B 3
C5Z C 0.1314(11) 0.8774(15) 0.1227(9) 0.104(6) Uani 0.3333 1 d DG U P B 3
C6Z C 0.1329(10) 0.8777(18) 0.1942(9) 0.105(6) Uani 0.3333 1 d DG U P B 3
H19 H 0.099199 0.923903 0.202019 0.126 Uiso 0.3333 1 calc R U P B 3
C7Z C 0.1836(9) 0.8103(14) 0.2543(9) 0.105(6) Uani 0.3333 1 d G U P B 3
H20 H 0.184276 0.809865 0.303058 0.126 Uiso 0.3333 1 calc R U P B 3
C8Z C 0.0712(18) 0.942(3) 0.0545(16) 0.100(7) Uani 0.3333 1 d D U P B 3
C9Z C 0.000000 0.887(5) 0.000000 0.106(7) Uani 0.3333 2 d DS TU P B 3
N1Z N 0.000000 0.781(6) 0.000000 0.104(9) Uani 0.1667 2 d DS TU P B 3
O10Z O -0.023(4) 0.746(5) 0.047(3) 0.134(14) Uiso 0.1667 1 d D U P B 3
C10Z C 0.490(2) 0.677(4) 0.692(3) 0.074(5) Uani 0.3333 1 d D U P B 3
C11Z C 0.4948(13) 0.7455(19) 0.7576(8) 0.092(5) Uani 0.3333 1 d DG U P B 3
C12Z C 0.5582(15) 0.746(2) 0.8339(8) 0.102(6) Uani 0.3333 1 d G U P B 3
H21 H 0.601003 0.698631 0.848558 0.123 Uiso 0.3333 1 calc R U P B 3
C13Z C 0.5586(14) 0.817(3) 0.8894(13) 0.110(6) Uani 0.3333 1 d DG U P B 3
H22 H 0.603531 0.821278 0.940426 0.132 Uiso 0.3333 1 calc R U P B 3
C14Z C 0.4932(14) 0.8795(19) 0.8697(10) 0.099(5) Uani 0.3333 1 d DG U P B 3
C15Z C 0.4297(13) 0.878(2) 0.7934(11) 0.109(6) Uani 0.3333 1 d DG U P B 3
H23 H 0.385041 0.921310 0.779993 0.131 Uiso 0.3333 1 calc R U P B 3
C16Z C 0.4314(16) 0.814(2) 0.7369(11) 0.099(6) Uani 0.3333 1 d G U P B 3
H24 H 0.389512 0.816710 0.683983 0.119 Uiso 0.3333 1 calc R U P B 3
C17Z C 0.4841(19) 0.940(3) 0.9308(14) 0.091(6) Uani 0.3333 1 d D U P B 3
C18Z C 0.500000 0.881(4) 1.000000 0.101(7) Uani 0.3333 2 d DS TU P B 3
N2Z N 0.500000 0.774(5) 1.000000 0.109(9) Uani 0.1667 2 d DS TU P B 3
O11Z O 0.567(3) 0.742(5) 1.055(3) 0.142(14) Uiso 0.1667 1 d D U P B 3
C1F C 0.541(5) 0.827(6) 0.539(5) 0.113(12) Uiso 0.2 1 d . U P A -1
C2F C 0.476(7) 0.829(7) 0.513(7) 0.119(13) Uiso 0.17 1 d . U P B -2

loop_
_atom_site_aniso_label
_atom_site_aniso_U_11
_atom_site_aniso_U_22
_atom_site_aniso_U_33
_atom_site_aniso_U_23
_atom_site_aniso_U_13
_atom_site_aniso_U_12
Zr1X 0.0198(19) 0.0319(16) 0.067(3) 0.000 0.0127(14) 0.000
Zr2X 0.0302(10) 0.0595(13) 0.0738(17) -0.0246(12) 0.0177(12) -0.0004(9)
O1X 0.066(9) 0.061(8) 0.073(9) 0.000 0.037(8) 0.000
O2X 0.071(7) 0.061(6) 0.063(7) 0.000 0.035(6) 0.000
O3X 0.051(8) 0.066(9) 0.077(9) 0.011(8) 0.032(8) 0.034(6)
O4X 0.117(12) 0.124(12) 0.127(12) -0.027(10) 0.058(10) 0.011(10)
O5X 0.066(7) 0.085(8) 0.094(9) 0.003(8) 0.046(7) 0.008(7)
O6X 0.061(7) 0.090(8) 0.104(8) -0.018(7) 0.032(6) 0.018(6)
O7X 0.064(7) 0.077(8) 0.074(8) 0.001(8) 0.026(7) 0.002(7)
O8X 0.069(7) 0.085(8) 0.094(8) 0.029(7) 0.020(7) 0.004(7)
O9X 0.103(13) 0.108(12) 0.080(11) 0.001(10) 0.053(10) -0.006(12)
C1X 0.066(7) 0.075(8) 0.098(8) -0.006(7) 0.050(7) 0.019(7)
C2X 0.079(7) 0.091(8) 0.120(8) -0.002(7) 0.056(7) 0.012(7)
C3X 0.085(8) 0.094(9) 0.127(9) -0.001(8) 0.056(7) 0.015(8)
C4X 0.090(8) 0.101(9) 0.131(9) 0.002(8) 0.060(7) 0.005(8)
C5X 0.086(8) 0.086(8) 0.133(9) 0.002(7) 0.062(7) 0.006(7)
C6X 0.090(9) 0.096(9) 0.133(9) -0.014(8) 0.058(8) 0.012(8)
C7X 0.081(8) 0.094(9) 0.128(9) -0.014(8) 0.060(7) 0.019(8)
C8X 0.078(8) 0.084(9) 0.128(10) -0.001(8) 0.072(8) 0.001(7)
C9X 0.095(9) 0.096(10) 0.134(10) 0.000 0.066(8) 0.000
N1X 0.109(11) 0.108(12) 0.130(12) 0.000 0.063(10) 0.000
C10X 0.067(7) 0.065(7) 0.072(7) 0.016(7) 0.027(6) 0.012(7)
C11X 0.081(8) 0.081(7) 0.091(8) 0.009(7) 0.025(7) 0.008(7)
C12X 0.094(9) 0.085(9) 0.099(9) 0.016(8) 0.019(8) 0.008(8)
C13X 0.097(9) 0.086(9) 0.103(9) 0.012(8) 0.024(8) 0.005(8)
C14X 0.095(8) 0.080(8) 0.095(8) 0.006(7) 0.020(7) 0.003(7)
C15X 0.093(9) 0.086(9) 0.104(9) 0.007(8) 0.027(8) 0.002(8)
C16X 0.091(9) 0.083(9) 0.102(9) 0.009(8) 0.029(8) 0.008(8)
C17X 0.088(9) 0.075(8) 0.089(9) 0.000(8) 0.013(8) 0.002(8)
C18X 0.100(10) 0.086(10) 0.100(10) 0.000 0.023(8) 0.000
N2X 0.103(11) 0.096(11) 0.103(11) 0.000 0.043(9) 0.000
Zr1Y 0.0624(19) 0.0302(13) 0.0650(19) 0.000 0.0542(15) 0.000
Zr2Y 0.0834(17) 0.0565(13) 0.0846(18) 0.0299(12) 0.0664(15) 0.0301(11)
O1Y 0.053(9) 0.051(8) 0.059(9) 0.000 0.036(7) 0.000
O2Y 0.071(7) 0.061(6) 0.063(7) 0.000 0.035(6) 0.000
O3Y 0.080(10) 0.079(9) 0.090(10) -0.025(9) 0.043(9) 0.022(9)
O4Y 0.150(16) 0.142(15) 0.149(16) 0.016(13) 0.061(13) 0.022(13)
O5Y 0.067(7) 0.083(8) 0.089(8) 0.000(7) 0.061(6) 0.005(7)
O6Y 0.077(7) 0.091(8) 0.092(7) 0.013(7) 0.055(6) 0.026(6)
O7Y 0.092(8) 0.099(8) 0.076(7) -0.024(7) 0.059(6) -0.012(7)
O8Y 0.080(8) 0.085(8) 0.067(8) -0.003(7) 0.056(6) 0.003(7)
O9Y 0.075(10) 0.101(11) 0.075(10) 0.008(10) 0.027(10) 0.009(10)
C1Y 0.069(7) 0.075(7) 0.095(8) -0.004(7) 0.054(6) 0.019(7)
C2Y 0.079(7) 0.091(8) 0.119(8) 0.000(7) 0.056(7) 0.012(7)
C3Y 0.086(9) 0.097(9) 0.131(9) 0.002(8) 0.058(8) 0.019(8)
C4Y 0.098(9) 0.100(9) 0.134(9) 0.004(9) 0.060(8) 0.012(8)
C5Y 0.088(8) 0.088(8) 0.133(9) -0.002(7) 0.064(7) 0.006(7)
C6Y 0.094(8) 0.100(9) 0.131(9) -0.002(8) 0.060(7) 0.007(8)
C7Y 0.089(8) 0.096(9) 0.126(9) -0.002(8) 0.059(7) 0.010(8)
C8Y 0.078(8) 0.083(9) 0.131(10) -0.001(8) 0.068(8) -0.001(7)
C9Y 0.095(9) 0.096(10) 0.134(10) 0.000 0.067(8) 0.000
N1Y 0.109(11) 0.108(12) 0.130(12) 0.000 0.066(10) 0.000
C10Y 0.093(8) 0.079(8) 0.067(7) -0.018(7) 0.055(7) 0.002(7)
C11Y 0.117(8) 0.095(8) 0.080(7) -0.009(7) 0.059(7) -0.002(7)
C12Y 0.127(9) 0.098(9) 0.084(8) -0.021(8) 0.060(7) -0.004(8)
C13Y 0.132(9) 0.099(9) 0.096(9) -0.013(8) 0.062(8) -0.006(9)
C14Y 0.128(9) 0.086(8) 0.092(8) -0.007(7) 0.063(7) 0.002(8)
C15Y 0.131(9) 0.101(9) 0.095(8) -0.008(8) 0.057(7) 0.003(8)
C16Y 0.123(9) 0.097(9) 0.086(8) -0.010(8) 0.062(7) 0.002(8)
C17Y 0.127(10) 0.083(9) 0.084(8) -0.007(7) 0.063(8) 0.002(8)
C18Y 0.130(10) 0.093(10) 0.091(9) 0.000 0.066(8) 0.000
N2Y 0.127(12) 0.107(12) 0.106(11) 0.000 0.063(10) 0.000
Zr1Z 0.065(2) 0.0289(13) 0.0240(15) 0.000 0.0100(13) 0.000
Zr2Z 0.0824(17) 0.0576(13) 0.0365(11) 0.0000(9) 0.0172(13) 0.0289(12)
O1Z 0.032(12) 0.037(11) 0.057(12) 0.000 0.021(9) 0.000
O2Z 0.071(7) 0.061(6) 0.063(7) 0.000 0.035(6) 0.000
O3Z 0.089(12) 0.057(9) 0.051(9) -0.028(7) 0.035(9) 0.004(9)
O4Z 0.151(15) 0.127(14) 0.140(14) -0.012(12) 0.051(12) 0.029(12)
O5Z 0.093(7) 0.084(7) 0.070(7) 0.002(7) 0.024(7) 0.025(7)
O6Z 0.072(8) 0.076(8) 0.057(7) 0.001(6) 0.027(7) 0.007(7)
O7Z 0.098(8) 0.089(8) 0.062(7) -0.015(6) 0.033(6) 0.019(7)
O8Z 0.088(9) 0.088(8) 0.059(7) 0.000(7) 0.045(7) -0.005(8)
O9Z 0.084(12) 0.118(13) 0.109(14) -0.005(13) 0.049(11) 0.010(11)
C1Z 0.073(7) 0.066(7) 0.069(7) 0.011(7) 0.026(7) 0.015(7)
C2Z 0.087(8) 0.084(8) 0.092(7) 0.009(7) 0.024(7) 0.008(7)
C3Z 0.096(9) 0.084(9) 0.096(9) 0.007(8) 0.027(8) 0.012(8)
C4Z 0.101(9) 0.090(9) 0.099(9) 0.004(8) 0.028(8) 0.005(8)
C5Z 0.094(8) 0.080(8) 0.098(8) 0.005(7) 0.019(7) 0.003(7)
C6Z 0.097(9) 0.084(9) 0.104(9) 0.009(9) 0.027(8) 0.013(8)
C7Z 0.095(9) 0.087(9) 0.100(9) 0.009(8) 0.023(8) 0.017(8)
C8Z 0.091(9) 0.077(8) 0.089(9) 0.003(8) 0.013(8) 0.000(8)
C9Z 0.099(10) 0.084(9) 0.100(10) 0.000 0.023(8) 0.000
N1Z 0.104(11) 0.096(11) 0.104(11) 0.000 0.045(9) 0.000
C10Z 0.093(8) 0.080(8) 0.066(7) -0.017(7) 0.052(7) 0.005(7)
C11Z 0.116(8) 0.094(8) 0.078(7) -0.011(7) 0.057(7) 0.001(7)
C12Z 0.126(9) 0.099(9) 0.087(8) -0.013(8) 0.058(7) -0.002(8)
C13Z 0.132(9) 0.102(9) 0.097(8) -0.007(8) 0.058(7) -0.004(8)
C14Z 0.129(9) 0.086(8) 0.089(8) -0.007(7) 0.061(7) -0.002(7)
C15Z 0.132(9) 0.097(9) 0.095(9) -0.010(8) 0.054(8) 0.012(9)
C16Z 0.128(9) 0.098(9) 0.083(8) -0.014(8) 0.061(7) 0.012(8)
C17Z 0.127(10) 0.082(9) 0.084(8) -0.007(7) 0.067(8) 0.001(8)
C18Z 0.130(10) 0.094(10) 0.092(9) 0.000 0.066(8) 0.000
N2Z 0.126(12) 0.107(12) 0.105(11) 0.000 0.067(10) 0.000

_geom_special_details            
;
 All esds (except the esd in the dihedral angle between two l.s. planes)
 are estimated using the full covariance matrix.  The cell esds are taken
 into account individually in the estimation of esds in distances, angles
 and torsion angles; correlations between esds in cell parameters are only
 used when they are defined by crystal symmetry.  An approximate (isotropic)
 treatment of cell esds is used for estimating esds involving l.s. planes.
;

loop_
_geom_bond_atom_site_label_1
_geom_bond_atom_site_label_2
_geom_bond_distance
_geom_bond_site_symmetry_2
_geom_bond_publ_flag
Zr1X O3X 2.200(15) . ?
Zr1X O3X 2.200(15) 4_565 ?
Zr1X O7X 2.29(2) 4_565 ?
Zr1X O7X 2.29(2) . ?
Zr1X O5X 2.23(2) . ?
Zr1X O5X 2.23(2) 4_565 ?
Zr1X O2X 2.29(4) 3_666 ?
Zr1X O1X 2.30(5) . ?
Zr1X Zr2X 3.536(5) 2_656 ?
Zr1X Zr2X 3.536(5) 3_666 ?
Zr1X Zr2X 3.505(8) 4_565 ?
Zr1X Zr2X 3.505(9) . ?
Zr2X O1X 2.08(3) . ?
Zr2X O2X 1.983(15) . ?
Zr2X O4X 2.07(3) . ?
Zr2X O3X 2.08(3) 4_565 ?
Zr2X O3X 2.08(3) 3_666 ?
Zr2X O6X 2.258(18) . ?
Zr2X O8X 2.274(19) 2_656 ?
Zr2X O9X 2.35(3) . ?
Zr2X C1F 2.85(8) . ?
Zr2X Zr2X 3.506(5) 4_565 ?
O1X O2X 2.05(6) . ?
O4X C1F 1.54(10) . ?
O5X C1X 1.23(3) . ?
O6X C1X 1.27(3) . ?
O7X C10X 1.23(3) . ?
O8X C10X 1.25(3) . ?
C1X C2X 1.51(3) . ?
C2X C3X 1.3900 . ?
C2X C7X 1.3900 . ?
C3X C4X 1.3900 . ?
C3X H1 0.9500 . ?
C4X C5X 1.3900 . ?
C4X H2 0.9500 . ?
C5X C6X 1.3900 . ?
C5X C8X 1.509(19) . ?
C6X C7X 1.3900 . ?
C6X H3 0.9500 . ?
C7X H4 0.9500 . ?
C8X C9X 1.44(3) . ?
C8X C8X 1.49(6) 4_575 ?
C9X N1X 1.31(4) . ?
N1X O10X 1.19(3) 2_556 ?
N1X O10X 1.19(3) . ?
C10X C11X 1.51(3) . ?
C11X C12X 1.3900 . ?
C11X C16X 1.3900 . ?
C12X C13X 1.3900 . ?
C12X H5 0.9500 . ?
C13X C14X 1.3900 . ?
C13X H6 0.9500 . ?
C14X C15X 1.3900 . ?
C14X C17X 1.518(19) . ?
C15X C16X 1.3900 . ?
C15X H7 0.9500 . ?
C16X H8 0.9500 . ?
C17X C18X 1.47(3) . ?
C17X C17X 1.51(7) 4_575 ?
C18X N2X 1.32(4) . ?
N2X O11X 1.22(3) 2 ?
N2X O11X 1.22(3) . ?
Zr1Y O3Y 2.187(18) 4_565 ?
Zr1Y O3Y 2.187(18) . ?
Zr1Y O8Y 2.25(2) . ?
Zr1Y O8Y 2.25(2) 4_565 ?
Zr1Y O1Y 2.23(2) . ?
Zr1Y O5Y 2.26(2) 4_565 ?
Zr1Y O5Y 2.26(2) . ?
Zr1Y O2Y 2.29(4) 3_666 ?
Zr1Y Zr2Y 3.520(5) 2_656 ?
Zr1Y Zr2Y 3.520(5) 3_666 ?
Zr1Y Zr2Y 3.514(5) 4_565 ?
Zr1Y Zr2Y 3.514(5) . ?
Zr2Y O1Y 2.003(14) . ?
Zr2Y O3Y 2.12(3) 3_666 ?
Zr2Y O2Y 2.17(4) . ?
Zr2Y O4Y 2.13(4) . ?
Zr2Y O3Y 2.17(4) 4_565 ?
Zr2Y O6Y 2.255(18) . ?
Zr2Y O7Y 2.286(17) 2_656 ?
Zr2Y O9Y 2.41(3) . ?
Zr2Y Zr2Y 3.509(6) 2_656 ?
Zr2Y Zr2Y 3.523(4) 4_565 ?
O4Y C2F 1.82(12) . ?
O5Y C1Y 1.23(3) . ?
O6Y C1Y 1.26(3) . ?
O7Y C10Y 1.26(3) . ?
O8Y C10Y 1.22(3) . ?
C1Y C2Y 1.52(3) . ?
C2Y C3Y 1.3900 . ?
C2Y C7Y 1.37(4) . ?
C3Y C4Y 1.37(4) . ?
C3Y H9 0.9500 . ?
C4Y C5Y 1.3900 . ?
C4Y H10 0.9500 . ?
C5Y C6Y 1.3900 . ?
C5Y C8Y 1.506(19) . ?
C6Y C7Y 1.3900 . ?
C6Y H11 0.9500 . ?
C7Y H12 0.9500 . ?
C8Y C9Y 1.46(3) . ?
C8Y C8Y 1.48(6) 4_575 ?
C9Y N1Y 1.36(4) . ?
N1Y O10Y 1.31(3) . ?
N1Y O10Y 1.31(3) 2_556 ?
C10Y C11Y 1.54(3) . ?
C11Y C12Y 1.3900 . ?
C11Y C16Y 1.39(3) . ?
C12Y C13Y 1.36(3) . ?
C12Y H13 0.9500 . ?
C13Y C14Y 1.3900 . ?
C13Y H14 0.9500 . ?
C14Y C15Y 1.3900 . ?
C14Y C17Y 1.500(19) . ?
C15Y C16Y 1.3900 . ?
C15Y H15 0.9500 . ?
C16Y H16 0.9500 . ?
C17Y C18Y 1.45(3) . ?
C17Y C17Y 1.49(7) 4_575 ?
C18Y N2Y 1.33(4) . ?
N2Y O11Y 1.24(3) 2_657 ?
N2Y O11Y 1.24(3) . ?
Zr1Z O3Z 2.212(17) 3_666 ?
Zr1Z O3Z 2.212(17) 2_656 ?
Zr1Z O6Z 2.25(2) 2_656 ?
Zr1Z O6Z 2.25(2) 3_666 ?
Zr1Z O8Z 2.26(3) . ?
Zr1Z O8Z 2.26(3) 4_565 ?
Zr1Z O1Z 2.23(4) 3_666 ?
Zr1Z O2Z 2.16(3) . ?
Zr1Z Zr2Z 3.503(7) 3_666 ?
Zr1Z Zr2Z 3.503(7) 2_656 ?
Zr1Z Zr2Z 3.523(4) 4_565 ?
Zr1Z Zr2Z 3.523(4) . ?
Zr2Z O3Z 1.97(3) 2_656 ?
Zr2Z O2Z 2.06(2) . ?
Zr2Z O4Z 2.10(3) . ?
Zr2Z O1Z 2.23(5) . ?
Zr2Z O3Z 2.23(3) . ?
Zr2Z O5Z 2.266(19) . ?
Zr2Z O7Z 2.284(18) . ?
Zr2Z O9Z 2.44(3) . ?
Zr2Z Zr2Z 3.511(6) 2_656 ?
Zr2Z Zr2Z 3.520(4) 4_565 ?
O5Z C1Z 1.29(3) . ?
O6Z C1Z 1.25(3) . ?
O7Z C10Z 1.34(5) . ?
O8Z C10Z 1.17(6) . ?
C1Z C2Z 1.54(3) . ?
C2Z C3Z 1.3900 . ?
C2Z C7Z 1.37(3) . ?
C3Z C4Z 1.36(3) . ?
C3Z H17 0.9500 . ?
C4Z C5Z 1.3900 . ?
C4Z H18 0.9500 . ?
C5Z C6Z 1.3900 . ?
C5Z C8Z 1.51(2) . ?
C6Z C7Z 1.3900 . ?
C6Z H19 0.9500 . ?
C7Z H20 0.9500 . ?
C8Z C9Z 1.45(3) . ?
C8Z C8Z 1.46(7) 4_575 ?
C9Z N1Z 1.35(4) . ?
N1Z O10Z 1.28(3) 2 ?
N1Z O10Z 1.28(3) . ?
C10Z C11Z 1.53(3) . ?
C11Z C12Z 1.3900 . ?
C11Z C16Z 1.40(4) . ?
C12Z C13Z 1.41(3) . ?
C12Z H21 0.9500 . ?
C13Z C14Z 1.3900 . ?
C13Z H22 0.9500 . ?
C14Z C15Z 1.3900 . ?
C14Z C17Z 1.509(19) . ?
C15Z C16Z 1.3900 . ?
C15Z H23 0.9500 . ?
C16Z H24 0.9500 . ?
C17Z C18Z 1.44(3) . ?
C17Z C17Z 1.51(7) 4_575 ?
C18Z N2Z 1.35(4) . ?
N2Z O11Z 1.29(3) 2_657 ?
N2Z O11Z 1.29(3) . ?

loop_
_geom_angle_atom_site_label_1
_geom_angle_atom_site_label_2
_geom_angle_atom_site_label_3
_geom_angle
_geom_angle_site_symmetry_1
_geom_angle_site_symmetry_3
_geom_angle_publ_flag
O3X Zr1X O3X 100.9(11) . 4_565 ?
O3X Zr1X O7X 81.0(9) . 4_565 ?
O3X Zr1X O7X 143.6(11) 4_565 4_565 ?
O3X Zr1X O7X 143.6(11) . . ?
O3X Zr1X O7X 81.0(9) 4_565 . ?
O7X Zr1X O7X 77.0(13) 4_565 . ?
O3X Zr1X O5X 145.6(12) . . ?
O3X Zr1X O5X 81.7(10) 4_565 . ?
O7X Zr1X O5X 117.0(9) 4_565 . ?
O7X Zr1X O5X 70.9(9) . . ?
O3X Zr1X O5X 81.7(10) . 4_565 ?
O3X Zr1X O5X 145.6(12) 4_565 4_565 ?
O7X Zr1X O5X 70.9(9) 4_565 4_565 ?
O7X Zr1X O5X 117.0(9) . 4_565 ?
O5X Zr1X O5X 77.8(13) . 4_565 ?
O3X Zr1X O2X 63.5(9) . 3_666 ?
O3X Zr1X O2X 63.5(9) 4_565 3_666 ?
O7X Zr1X O2X 86.2(9) 4_565 3_666 ?
O7X Zr1X O2X 86.2(9) . 3_666 ?
O5X Zr1X O2X 141.1(7) . 3_666 ?
O5X Zr1X O2X 141.1(7) 4_565 3_666 ?
O3X Zr1X O1X 68.4(12) . . ?
O3X Zr1X O1X 68.4(12) 4_565 . ?
O7X Zr1X O1X 141.2(7) 4_565 . ?
O7X Zr1X O1X 141.2(7) . . ?
O5X Zr1X O1X 81.2(12) . . ?
O5X Zr1X O1X 81.2(12) 4_565 . ?
O2X Zr1X O1X 100.2(17) 3_666 . ?
O3X Zr1X Zr2X 85.8(7) . 2_656 ?
O3X Zr1X Zr2X 33.1(8) 4_565 2_656 ?
O7X Zr1X Zr2X 112.4(7) 4_565 2_656 ?
O7X Zr1X Zr2X 76.3(6) . 2_656 ?
O5X Zr1X Zr2X 110.5(7) . 2_656 ?
O5X Zr1X Zr2X 166.5(7) 4_565 2_656 ?
O2X Zr1X Zr2X 31.5(3) 3_666 2_656 ?
O1X Zr1X Zr2X 89.3(13) . 2_656 ?
O3X Zr1X Zr2X 33.1(8) . 3_666 ?
O3X Zr1X Zr2X 85.8(7) 4_565 3_666 ?
O7X Zr1X Zr2X 76.3(6) 4_565 3_666 ?
O7X Zr1X Zr2X 112.4(7) . 3_666 ?
O5X Zr1X Zr2X 166.5(7) . 3_666 ?
O5X Zr1X Zr2X 110.5(7) 4_565 3_666 ?
O2X Zr1X Zr2X 31.5(3) 3_666 3_666 ?
O1X Zr1X Zr2X 89.3(12) . 3_666 ?
Zr2X Zr1X Zr2X 59.44(13) 2_656 3_666 ?
O3X Zr1X Zr2X 33.9(8) . 4_565 ?
O3X Zr1X Zr2X 86.6(7) 4_565 4_565 ?
O7X Zr1X Zr2X 110.4(6) 4_565 4_565 ?
O7X Zr1X Zr2X 166.2(6) . 4_565 ?
O5X Zr1X Zr2X 113.4(7) . 4_565 ?
O5X Zr1X Zr2X 76.7(6) 4_565 4_565 ?
O2X Zr1X Zr2X 82.9(8) 3_666 4_565 ?
O1X Zr1X Zr2X 34.8(7) . 4_565 ?
Zr2X Zr1X Zr2X 90.02(17) 2_656 4_565 ?
Zr2X Zr1X Zr2X 60.30(14) 3_666 4_565 ?
O3X Zr1X Zr2X 86.6(7) . . ?
O3X Zr1X Zr2X 33.9(8) 4_565 . ?
O7X Zr1X Zr2X 166.2(6) 4_565 . ?
O7X Zr1X Zr2X 110.4(6) . . ?
O5X Zr1X Zr2X 76.7(6) . . ?
O5X Zr1X Zr2X 113.4(7) 4_565 . ?
O2X Zr1X Zr2X 82.9(8) 3_666 . ?
O1X Zr1X Zr2X 34.8(7) . . ?
Zr2X Zr1X Zr2X 60.30(14) 2_656 . ?
Zr2X Zr1X Zr2X 90.02(17) 3_666 . ?
Zr2X Zr1X Zr2X 60.02(18) 4_565 . ?
O1X Zr2X O2X 60.6(15) . . ?
O1X Zr2X O4X 148.1(13) . . ?
O2X Zr2X O4X 151.2(11) . . ?
O1X Zr2X O3X 74.9(15) . 4_565 ?
O2X Zr2X O3X 99.5(12) . 4_565 ?
O4X Zr2X O3X 90.6(9) . 4_565 ?
O1X Zr2X O3X 107.6(16) . 3_666 ?
O2X Zr2X O3X 71.3(11) . 3_666 ?
O4X Zr2X O3X 89.9(9) . 3_666 ?
O3X Zr2X O3X 63.2(8) 4_565 3_666 ?
O1X Zr2X O6X 76.9(13) . . ?
O2X Zr2X O6X 136.0(11) . . ?
O4X Zr2X O6X 72.3(9) . . ?
O3X Zr2X O6X 78.1(9) 4_565 . ?
O3X Zr2X O6X 137.3(8) 3_666 . ?
O1X Zr2X O8X 137.9(13) . 2_656 ?
O2X Zr2X O8X 83.6(10) . 2_656 ?
O4X Zr2X O8X 70.9(9) . 2_656 ?
O3X Zr2X O8X 136.8(9) 4_565 2_656 ?
O3X Zr2X O8X 77.7(9) 3_666 2_656 ?
O6X Zr2X O8X 128.0(8) . 2_656 ?
O1X Zr2X O9X 78.6(17) . . ?
O2X Zr2X O9X 83.9(14) . . ?
O4X Zr2X O9X 102.1(11) . . ?
O3X Zr2X O9X 146.9(9) 4_565 . ?
O3X Zr2X O9X 145.6(10) 3_666 . ?
O6X Zr2X O9X 77.0(9) . . ?
O8X Zr2X O9X 76.2(8) 2_656 . ?
O1X Zr2X C1F 149(2) . . ?
O2X Zr2X C1F 126(2) . . ?
O4X Zr2X C1F 32(2) . . ?
O3X Zr2X C1F 74.4(18) 4_565 . ?
O3X Zr2X C1F 58.2(19) 3_666 . ?
O6X Zr2X C1F 95.8(19) . . ?
O8X Zr2X C1F 69.6(19) 2_656 . ?
O9X Zr2X C1F 130(2) . . ?
O1X Zr2X Zr2X 32.7(11) . 4_565 ?
O2X Zr2X Zr2X 27.9(8) . 4_565 ?
O4X Zr2X Zr2X 178.3(8) . 4_565 ?
O3X Zr2X Zr2X 88.4(5) 4_565 4_565 ?
O3X Zr2X Zr2X 88.4(5) 3_666 4_565 ?
O6X Zr2X Zr2X 108.8(6) . 4_565 ?
O8X Zr2X Zr2X 109.0(5) 2_656 4_565 ?
O9X Zr2X Zr2X 79.4(8) . 4_565 ?
C1F Zr2X Zr2X 146.5(18) . 4_565 ?
O1X Zr2X Zr1X 89.2(13) . 2_656 ?
O2X Zr2X Zr1X 37.2(10) . 2_656 ?
O4X Zr2X Zr1X 118.3(8) . 2_656 ?
O3X Zr2X Zr1X 85.5(7) 4_565 2_656 ?
O3X Zr2X Zr1X 35.3(5) 3_666 2_656 ?
O6X Zr2X Zr1X 160.7(6) . 2_656 ?
O8X Zr2X Zr1X 71.2(5) 2_656 2_656 ?
O9X Zr2X Zr1X 113.6(8) . 2_656 ?
C1F Zr2X Zr1X 89.3(18) . 2_656 ?
Zr2X Zr2X Zr1X 60.28(7) 4_565 2_656 ?
O1X Zr2X Zr1X 39.0(14) . . ?
O2X Zr2X Zr1X 81.7(9) . . ?
O4X Zr2X Zr1X 119.7(8) . . ?
O3X Zr2X Zr1X 36.2(5) 4_565 . ?
O3X Zr2X Zr1X 86.4(7) 3_666 . ?
O6X Zr2X Zr1X 70.8(5) . . ?
O8X Zr2X Zr1X 161.1(6) 2_656 . ?
O9X Zr2X Zr1X 113.8(7) . . ?
C1F Zr2X Zr1X 110.3(18) . . ?
Zr2X Zr2X Zr1X 59.99(9) 4_565 . ?
Zr1X Zr2X Zr1X 89.98(17) 2_656 . ?
O2X O1X Zr2X 57.3(11) . 4_565 ?
O2X O1X Zr2X 57.3(11) . . ?
Zr2X O1X Zr2X 115(2) 4_565 . ?
O2X O1X Zr1X 120(3) . . ?
Zr2X O1X Zr1X 106.2(17) 4_565 . ?
Zr2X O1X Zr1X 106.2(17) . . ?
O1X O2X Zr2X 62.1(8) . 4_565 ?
O1X O2X Zr2X 62.1(8) . . ?
Zr2X O2X Zr2X 124.2(17) 4_565 . ?
O1X O2X Zr1X 140(2) . 2_656 ?
Zr2X O2X Zr1X 111.3(11) 4_565 2_656 ?
Zr2X O2X Zr1X 111.3(11) . 2_656 ?
Zr2X O3X Zr2X 116.7(8) 4_565 3_666 ?
Zr2X O3X Zr1X 110.0(12) 4_565 . ?
Zr2X O3X Zr1X 111.6(13) 3_666 . ?
C1F O4X Zr2X 103(3) . . ?
C1X O5X Zr1X 129(2) . . ?
C1X O6X Zr2X 135.4(18) . . ?
C10X O7X Zr1X 126.4(19) . . ?
C10X O8X Zr2X 134.7(18) . 2_656 ?
O5X C1X O6X 128(3) . . ?
O5X C1X C2X 113(2) . . ?
O6X C1X C2X 119(2) . . ?
C3X C2X C7X 120.0 . . ?
C3X C2X C1X 122.8(17) . . ?
C7X C2X C1X 117.2(17) . . ?
C2X C3X C4X 120.0 . . ?
C2X C3X H1 120.0 . . ?
C4X C3X H1 120.0 . . ?
C3X C4X C5X 120.0 . . ?
C3X C4X H2 120.0 . . ?
C5X C4X H2 120.0 . . ?
C6X C5X C4X 120.0 . . ?
C6X C5X C8X 117.5(12) . . ?
C4X C5X C8X 122.2(12) . . ?
C7X C6X C5X 120.0 . . ?
C7X C6X H3 120.0 . . ?
C5X C6X H3 120.0 . . ?
C6X C7X C2X 120.0 . . ?
C6X C7X H4 120.0 . . ?
C2X C7X H4 120.0 . . ?
C9X C8X C8X 120(2) . 4_575 ?
C9X C8X C5X 116(2) . . ?
C8X C8X C5X 122.5(15) 4_575 . ?
N1X C9X C8X 120(2) . 2_556 ?
N1X C9X C8X 120(2) . . ?
C8X C9X C8X 121(4) 2_556 . ?
O10X N1X O10X 116(8) 2_556 . ?
O10X N1X C9X 122(4) 2_556 . ?
O10X N1X C9X 122(4) . . ?
O7X C10X O8X 131(3) . . ?
O7X C10X C11X 110(2) . . ?
O8X C10X C11X 118(2) . . ?
C12X C11X C16X 120.0 . . ?
C12X C11X C10X 121.5(17) . . ?
C16X C11X C10X 118.5(17) . . ?
C13X C12X C11X 120.0 . . ?
C13X C12X H5 120.0 . . ?
C11X C12X H5 120.0 . . ?
C12X C13X C14X 120.0 . . ?
C12X C13X H6 120.0 . . ?
C14X C13X H6 120.0 . . ?
C15X C14X C13X 120.0 . . ?
C15X C14X C17X 117.3(13) . . ?
C13X C14X C17X 122.6(13) . . ?
C16X C15X C14X 120.0 . . ?
C16X C15X H7 120.0 . . ?
C14X C15X H7 120.0 . . ?
C15X C16X C11X 120.0 . . ?
C15X C16X H8 120.0 . . ?
C11X C16X H8 120.0 . . ?
C18X C17X C17X 121(2) . 4_575 ?
C18X C17X C14X 114(2) . . ?
C17X C17X C14X 122.5(15) 4_575 . ?
N2X C18X C17X 121(2) . . ?
N2X C18X C17X 121(2) . 2 ?
C17X C18X C17X 119(4) . 2 ?
O11X N2X O11X 121(7) 2 . ?
O11X N2X C18X 119(4) 2 . ?
O11X N2X C18X 119(4) . . ?
O3Y Zr1Y O3Y 109.9(14) 4_565 . ?
O3Y Zr1Y O8Y 76.3(10) 4_565 . ?
O3Y Zr1Y O8Y 143.3(12) . . ?
O3Y Zr1Y O1Y 67.4(10) 4_565 . ?
O3Y Zr1Y O1Y 67.4(10) . . ?
O8Y Zr1Y O1Y 140.5(6) . . ?
O8Y Zr1Y O1Y 140.5(6) 4_565 . ?
O3Y Zr1Y O5Y 78.2(9) 4_565 . ?
O3Y Zr1Y O5Y 144.2(12) . . ?
O8Y Zr1Y O5Y 72.1(8) . . ?
O8Y Zr1Y O5Y 118.7(7) 4_565 . ?
O1Y Zr1Y O5Y 85.6(8) . . ?
O5Y Zr1Y O5Y 76.6(11) 4_565 . ?
O3Y Zr1Y Zr2Y 36.1(10) 4_565 . ?
O3Y Zr1Y Zr2Y 90.7(8) . . ?
O8Y Zr1Y Zr2Y 109.3(5) . . ?
O8Y Zr1Y Zr2Y 165.4(5) 4_565 . ?
O1Y Zr1Y Zr2Y 31.9(2) . . ?
O5Y Zr1Y Zr2Y 112.1(6) 4_565 . ?
O5Y Zr1Y Zr2Y 75.8(5) . . ?
O2Y Zr1Y Zr2Y 92.4(15) 3_666 . ?
Zr2Y Zr1Y Zr2Y 59.86(11) 2_656 . ?
Zr2Y Zr1Y Zr2Y 89.99(11) 3_666 . ?
Zr2Y Zr1Y Zr2Y 60.18(11) 4_565 . ?
O1Y Zr2Y O2Y 64.3(18) . . ?
O3Y Zr2Y O2Y 74.9(10) 3_666 . ?
O1Y Zr2Y O4Y 151.2(12) . . ?
O3Y Zr2Y O4Y 90.7(12) 3_666 . ?
O2Y Zr2Y O4Y 144.5(18) . . ?
O1Y Zr2Y O6Y 83.5(10) . . ?
O3Y Zr2Y O6Y 140.3(9) 3_666 . ?
O2Y Zr2Y O6Y 139.1(13) . . ?
O4Y Zr2Y O6Y 70.0(11) . . ?
O3Y Zr2Y O6Y 75.3(10) 4_565 . ?
O1Y Zr2Y O9Y 85.7(10) . . ?
O3Y Zr2Y O9Y 144.6(12) 3_666 . ?
O2Y Zr2Y O9Y 78.7(11) . . ?
O4Y Zr2Y O9Y 97.5(13) . . ?
O3Y Zr2Y O9Y 143.7(11) 4_565 . ?
O6Y Zr2Y O9Y 74.1(10) . . ?
O7Y Zr2Y O9Y 75.1(10) 2_656 . ?
O1Y Zr2Y Zr1Y 36.1(6) . . ?
O3Y Zr2Y Zr1Y 90.8(9) 3_666 . ?
O2Y Zr2Y Zr1Y 92.6(16) . . ?
O4Y Zr2Y Zr1Y 120.4(10) . . ?
O3Y Zr2Y Zr1Y 36.4(5) 4_565 . ?
O6Y Zr2Y Zr1Y 71.7(5) . . ?
O7Y Zr2Y Zr1Y 162.1(5) 2_656 . ?
O9Y Zr2Y Zr1Y 113.8(8) . . ?
Zr2Y Zr2Y Zr1Y 60.16(11) 2_656 . ?
Zr1Y Zr2Y Zr1Y 90.01(11) 2_656 . ?
Zr2Y O1Y Zr2Y 123.1(15) 4_565 . ?
Zr2Y O1Y Zr1Y 112.0(6) 4_565 . ?
Zr2Y O1Y Zr1Y 112.0(6) . . ?
Zr2Y O3Y Zr1Y 109.7(13) 3_666 . ?
C2F O4Y Zr2Y 97(3) . . ?
C1Y O5Y Zr1Y 128.3(17) . . ?
C1Y O6Y Zr2Y 134.0(18) . . ?
C10Y O8Y Zr1Y 128.5(18) . . ?
O5Y C1Y O6Y 129(3) . . ?
O5Y C1Y C2Y 110(2) . . ?
O6Y C1Y C2Y 121(2) . . ?
C3Y C2Y C7Y 117(3) . . ?
C3Y C2Y C1Y 117(3) . . ?
C7Y C2Y C1Y 126(2) . . ?
C4Y C3Y C2Y 124(3) . . ?
C4Y C3Y H9 117.9 . . ?
C2Y C3Y H9 118.1 . . ?
C3Y C4Y C5Y 117.5(17) . . ?
C3Y C4Y H10 121.3 . . ?
C5Y C4Y H10 121.3 . . ?
C4Y C5Y C6Y 120.0 . . ?
C4Y C5Y C8Y 116.8(12) . . ?
C6Y C5Y C8Y 122.2(12) . . ?
C7Y C6Y C5Y 120.0 . . ?
C7Y C6Y H11 120.0 . . ?
C5Y C6Y H11 120.0 . . ?
C6Y C7Y C2Y 121.2(14) . . ?
C6Y C7Y H12 119.4 . . ?
C2Y C7Y H12 119.4 . . ?
C9Y C8Y C5Y 117(2) . . ?
C8Y C8Y C5Y 119.4(15) 4_575 . ?
N1Y C9Y C8Y 119(2) . . ?
C8Y C9Y C8Y 121(4) 2_556 . ?
O10Y N1Y C9Y 106(3) . . ?
O10Y N1Y C9Y 106(3) 2_556 . ?
O8Y C10Y O7Y 131(3) . . ?
O8Y C10Y C11Y 113(2) . . ?
O7Y C10Y C11Y 115(2) . . ?
C12Y C11Y C16Y 118.9(13) . . ?
C12Y C11Y C10Y 119.7(15) . . ?
C16Y C11Y C10Y 121.4(19) . . ?
C11Y C12Y C13Y 121.7(15) . . ?
C11Y C12Y H13 119.1 . . ?
C13Y C12Y H13 119.1 . . ?
C12Y C13Y C14Y 119.6(13) . . ?
C12Y C13Y H14 120.2 . . ?
C14Y C13Y H14 120.2 . . ?
C15Y C14Y C13Y 120.0 . . ?
C15Y C14Y C17Y 122.1(12) . . ?
C13Y C14Y C17Y 117.5(12) . . ?
C16Y C15Y C14Y 120.0 . . ?
C16Y C15Y H15 120.0 . . ?
C14Y C15Y H15 120.0 . . ?
C15Y C16Y C11Y 119.7(12) . . ?
C15Y C16Y H16 120.2 . . ?
C11Y C16Y H16 120.2 . . ?
C18Y C17Y C14Y 118(2) . . ?
C17Y C17Y C14Y 121.3(15) 4_575 . ?
N2Y C18Y C17Y 117(2) . . ?
C17Y C18Y C17Y 125(4) 2_657 . ?
O11Y N2Y O11Y 131(7) 2_657 . ?
O11Y N2Y C18Y 115(3) 2_657 . ?
O11Y N2Y C18Y 115(3) . . ?
O3Z Zr1Z O8Z 140.0(11) 3_666 . ?
O3Z Zr1Z O8Z 76.0(10) 2_656 . ?
O6Z Zr1Z O8Z 71.6(9) 2_656 . ?
O6Z Zr1Z O8Z 118.3(8) 3_666 . ?
O3Z Zr1Z O2Z 63.0(10) 3_666 . ?
O3Z Zr1Z O2Z 63.0(10) 2_656 . ?
O6Z Zr1Z O2Z 141.4(6) 2_656 . ?
O6Z Zr1Z O2Z 141.4(6) 3_666 . ?
O8Z Zr1Z O2Z 84.3(11) . . ?
O8Z Zr1Z O2Z 84.3(11) 4_565 . ?
O1Z Zr1Z O2Z 109(2) 3_666 . ?
O3Z Zr1Z Zr2Z 86.2(6) 3_666 . ?
O3Z Zr1Z Zr2Z 30.6(8) 2_656 . ?
O6Z Zr1Z Zr2Z 110.3(6) 2_656 . ?
O6Z Zr1Z Zr2Z 165.9(6) 3_666 . ?
O8Z Zr1Z Zr2Z 75.7(6) . . ?
O8Z Zr1Z Zr2Z 112.7(6) 4_565 . ?
O1Z Zr1Z Zr2Z 94.5(17) 3_666 . ?
O2Z Zr1Z Zr2Z 32.6(4) . . ?
Zr2Z Zr1Z Zr2Z 90.07(13) 3_666 . ?
Zr2Z Zr1Z Zr2Z 59.95(12) 2_656 . ?
Zr2Z Zr1Z Zr2Z 59.95(10) 4_565 . ?
O3Z Zr2Z O2Z 69.0(8) 2_656 . ?
O3Z Zr2Z O4Z 90.4(11) 2_656 . ?
O2Z Zr2Z O4Z 149.1(14) . . ?
O3Z Zr2Z O1Z 115.0(16) 2_656 . ?
O2Z Zr2Z O1Z 69.2(19) . . ?
O4Z Zr2Z O1Z 141.7(18) . . ?
O3Z Zr2Z O3Z 66.9(9) 2_656 . ?
O2Z Zr2Z O3Z 101.9(11) . . ?
O4Z Zr2Z O3Z 89.9(11) . . ?
O1Z Zr2Z O3Z 75.9(11) . . ?
O3Z Zr2Z O5Z 142.9(9) 2_656 . ?
O2Z Zr2Z O5Z 138.4(11) . . ?
O4Z Zr2Z O5Z 71.2(10) . . ?
O1Z Zr2Z O5Z 71.4(17) . . ?
O3Z Zr2Z O5Z 80.7(9) . . ?
O3Z Zr2Z O7Z 75.8(10) 2_656 . ?
O2Z Zr2Z O7Z 80.6(13) . . ?
O4Z Zr2Z O7Z 71.9(11) . . ?
O1Z Zr2Z O7Z 139.5(13) . . ?
O3Z Zr2Z O7Z 138.3(9) . . ?
O5Z Zr2Z O7Z 124.7(8) . . ?
O3Z Zr2Z O9Z 144.2(11) 2_656 . ?
O2Z Zr2Z O9Z 86.4(11) . . ?
O4Z Zr2Z O9Z 99.5(13) . . ?
O1Z Zr2Z O9Z 76.9(13) . . ?
O3Z Zr2Z O9Z 146.5(11) . . ?
O5Z Zr2Z O9Z 72.3(11) . . ?
O7Z Zr2Z O9Z 74.8(10) . . ?
O3Z Zr2Z Zr1Z 34.8(5) 2_656 . ?
O2Z Zr2Z Zr1Z 34.4(7) . . ?
O4Z Zr2Z Zr1Z 120.4(9) . . ?
O1Z Zr2Z Zr1Z 94.3(16) . . ?
O3Z Zr2Z Zr1Z 86.1(6) . . ?
O5Z Zr2Z Zr1Z 162.5(5) . . ?
O7Z Zr2Z Zr1Z 72.7(5) . . ?
O9Z Zr2Z Zr1Z 115.3(9) . . ?
Zr2Z Zr2Z Zr1Z 59.74(13) 2_656 . ?
Zr1Z Zr2Z Zr1Z 89.93(13) 2_656 . ?
Zr2Z Zr2Z Zr1Z 60.03(5) 4_565 . ?
Zr2Z O2Z Zr2Z 117(2) 4_565 . ?
Zr2Z O2Z Zr1Z 113.1(7) 4_565 . ?
Zr2Z O2Z Zr1Z 113.1(7) . . ?
Zr2Z O3Z Zr2Z 113.1(9) 2_656 . ?
Zr1Z O3Z Zr2Z 104.1(14) 2_656 . ?
C1Z O5Z Zr2Z 132.5(18) . . ?
C10Z O7Z Zr2Z 129.7(19) . . ?
C10Z O8Z Zr1Z 130(2) . . ?
O6Z C1Z O5Z 129(3) . . ?
O6Z C1Z C2Z 111(2) . . ?
O5Z C1Z C2Z 120(2) . . ?
C3Z C2Z C7Z 120.0(10) . . ?
C3Z C2Z C1Z 118.1(13) . . ?
C7Z C2Z C1Z 121.4(17) . . ?
C2Z C3Z C4Z 121.2(14) . . ?
C2Z C3Z H17 119.4 . . ?
C4Z C3Z H17 119.4 . . ?
C5Z C4Z C3Z 119.1(12) . . ?
C5Z C4Z H18 120.4 . . ?
C3Z C4Z H18 120.4 . . ?
C4Z C5Z C6Z 120.0 . . ?
C4Z C5Z C8Z 119.3(13) . . ?
C6Z C5Z C8Z 120.4(13) . . ?
C7Z C6Z C5Z 120.0 . . ?
C7Z C6Z H19 120.0 . . ?
C5Z C6Z H19 120.0 . . ?
C6Z C7Z C2Z 119.6(10) . . ?
C6Z C7Z H20 120.2 . . ?
C2Z C7Z H20 120.2 . . ?
C9Z C8Z C5Z 116(2) . . ?
C8Z C8Z C5Z 122.9(15) 4_575 . ?
N1Z C9Z C8Z 119(2) . . ?
O10Z N1Z O10Z 140(7) 2 . ?
O10Z N1Z C9Z 110(3) 2 . ?
O10Z N1Z C9Z 110(3) . . ?
O8Z C10Z O7Z 131(3) . . ?
O8Z C10Z C11Z 113(3) . . ?
O7Z C10Z C11Z 116(3) . . ?
C12Z C11Z C16Z 119.9(10) . . ?
C12Z C11Z C10Z 124(2) . . ?
C16Z C11Z C10Z 116(2) . . ?
C13Z C12Z C11Z 119.5(13) . . ?
C13Z C12Z H21 120.2 . . ?
C11Z C12Z H21 120.2 . . ?
C12Z C13Z C14Z 120.1(13) . . ?
C12Z C13Z H22 119.9 . . ?
C14Z C13Z H22 119.9 . . ?
C13Z C14Z C15Z 120.0 . . ?
C13Z C14Z C17Z 122.0(13) . . ?
C15Z C14Z C17Z 117.6(13) . . ?
C16Z C15Z C14Z 120.0 . . ?
C16Z C15Z H23 120.0 . . ?
C14Z C15Z H23 120.0 . . ?
C15Z C16Z C11Z 120.2(12) . . ?
C15Z C16Z H24 119.9 . . ?
C11Z C16Z H24 119.9 . . ?
C18Z C17Z C14Z 115(2) . . ?
C17Z C17Z C14Z 120.6(16) 4_575 . ?
N2Z C18Z C17Z 121(2) . . ?
C17Z C18Z C17Z 118(4) 2_657 . ?
O11Z N2Z O11Z 143(7) 2_657 . ?
O11Z N2Z C18Z 109(3) 2_657 . ?
O11Z N2Z C18Z 109(3) . . ?
O4X C1F Zr2X 45(2) . . ?

loop_
_geom_torsion_atom_site_label_1
_geom_torsion_atom_site_label_2
_geom_torsion_atom_site_label_3
_geom_torsion_atom_site_label_4
_geom_torsion
_geom_torsion_site_symmetry_1
_geom_torsion_site_symmetry_2
_geom_torsion_site_symmetry_3
_geom_torsion_site_symmetry_4
_geom_torsion_publ_flag
Zr1X O5X C1X O6X -5(7) . . . . ?
Zr1X O5X C1X C2X 172(2) . . . . ?
Zr2X O6X C1X O5X 7(8) . . . . ?
Zr2X O6X C1X C2X -169(2) . . . . ?
O5X C1X C2X C3X -11(5) . . . . ?
O6X C1X C2X C3X 166(3) . . . . ?
O5X C1X C2X C7X 167(3) . . . . ?
O6X C1X C2X C7X -15(5) . . . . ?
C7X C2X C3X C4X 0.0 . . . . ?
C1X C2X C3X C4X 179(3) . . . . ?
C2X C3X C4X C5X 0.0 . . . . ?
C3X C4X C5X C6X 0.0 . . . . ?
C3X C4X C5X C8X -175(3) . . . . ?
C4X C5X C6X C7X 0.0 . . . . ?
C8X C5X C6X C7X 175(3) . . . . ?
C5X C6X C7X C2X 0.0 . . . . ?
C3X C2X C7X C6X 0.0 . . . . ?
C1X C2X C7X C6X -179(3) . . . . ?
C6X C5X C8X C9X -125(2) . . . . ?
C4X C5X C8X C9X 49(3) . . . . ?
C6X C5X C8X C8X 71.3(19) . . . 4_575 ?
C4X C5X C8X C8X -114.1(15) . . . 4_575 ?
C8X C8X C9X N1X 180.001(4) 4_575 . . . ?
C5X C8X C9X N1X 16(3) . . . . ?
C8X C8X C9X C8X 0.003(3) 4_575 . . 2_556 ?
C5X C8X C9X C8X -164(3) . . . 2_556 ?
C8X C9X N1X O10X -79(4) 2_556 . . 2_556 ?
C8X C9X N1X O10X 101(4) . . . 2_556 ?
C8X C9X N1X O10X 101(4) 2_556 . . . ?
C8X C9X N1X O10X -79(4) . . . . ?
Zr1X O7X C10X O8X 3(8) . . . . ?
Zr1X O7X C10X C11X -172.7(18) . . . . ?
Zr2X O8X C10X O7X -5(8) 2_656 . . . ?
Zr2X O8X C10X C11X 171(2) 2_656 . . . ?
O7X C10X C11X C12X -173(3) . . . . ?
O8X C10X C11X C12X 11(5) . . . . ?
O7X C10X C11X C16X 9(5) . . . . ?
O8X C10X C11X C16X -167(3) . . . . ?
C16X C11X C12X C13X 0.0 . . . . ?
C10X C11X C12X C13X -178(3) . . . . ?
C11X C12X C13X C14X 0.0 . . . . ?
C12X C13X C14X C15X 0.0 . . . . ?
C12X C13X C14X C17X -177(3) . . . . ?
C13X C14X C15X C16X 0.0 . . . . ?
C17X C14X C15X C16X 177(2) . . . . ?
C14X C15X C16X C11X 0.0 . . . . ?
C12X C11X C16X C15X 0.0 . . . . ?
C10X C11X C16X C15X 178(3) . . . . ?
C15X C14X C17X C18X -76(3) . . . . ?
C13X C14X C17X C18X 102(2) . . . . ?
C15X C14X C17X C17X 122.5(12) . . . 4_575 ?
C13X C14X C17X C17X -60(2) . . . 4_575 ?
C17X C17X C18X N2X 180.000(12) 4_575 . . . ?
C14X C17X C18X N2X 18(3) . . . . ?
C17X C17X C18X C17X 0.000(13) 4_575 . . 2 ?
C14X C17X C18X C17X -162(3) . . . 2 ?
C17X C18X N2X O11X -89(4) . . . 2 ?
C17X C18X N2X O11X 91(4) 2 . . 2 ?
C17X C18X N2X O11X 91(4) . . . . ?
C17X C18X N2X O11X -89(4) 2 . . . ?
Zr1Y O5Y C1Y O6Y 13(7) . . . . ?
Zr1Y O5Y C1Y C2Y -171(2) . . . . ?
Zr2Y O6Y C1Y O5Y -15(7) . . . . ?
Zr2Y O6Y C1Y C2Y 170(2) . . . . ?
O5Y C1Y C2Y C3Y -169(4) . . . . ?
O6Y C1Y C2Y C3Y 7(6) . . . . ?
O5Y C1Y C2Y C7Y 12(6) . . . . ?
O6Y C1Y C2Y C7Y -172(4) . . . . ?
C7Y C2Y C3Y C4Y 6(6) . . . . ?
C1Y C2Y C3Y C4Y -174(3) . . . . ?
C2Y C3Y C4Y C5Y -8(5) . . . . ?
C3Y C4Y C5Y C6Y 5(2) . . . . ?
C3Y C4Y C5Y C8Y -164(3) . . . . ?
C4Y C5Y C6Y C7Y 0.0 . . . . ?
C8Y C5Y C6Y C7Y 169(2) . . . . ?
C5Y C6Y C7Y C2Y -2(2) . . . . ?
C3Y C2Y C7Y C6Y -1(5) . . . . ?
C1Y C2Y C7Y C6Y 179(3) . . . . ?
C4Y C5Y C8Y C9Y 135(2) . . . . ?
C6Y C5Y C8Y C9Y -34(3) . . . . ?
C4Y C5Y C8Y C8Y -69.1(17) . . . 4_575 ?
C6Y C5Y C8Y C8Y 122.0(10) . . . 4_575 ?
C8Y C8Y C9Y N1Y 180.002(16) 4_575 . . . ?
C5Y C8Y C9Y N1Y -24(3) . . . . ?
C8Y C8Y C9Y C8Y 0.003(14) 4_575 . . 2_556 ?
C5Y C8Y C9Y C8Y 156(3) . . . 2_556 ?
C8Y C9Y N1Y O10Y 94(3) 2_556 . . . ?
C8Y C9Y N1Y O10Y -86(3) . . . . ?
C8Y C9Y N1Y O10Y -86(3) 2_556 . . 2_556 ?
C8Y C9Y N1Y O10Y 94(3) . . . 2_556 ?
Zr1Y O8Y C10Y O7Y -13(9) . . . . ?
Zr1Y O8Y C10Y C11Y 174.3(19) . . . . ?
Zr2Y O7Y C10Y O8Y 18(9) 2_656 . . . ?
Zr2Y O7Y C10Y C11Y -169(2) 2_656 . . . ?
O8Y C10Y C11Y C12Y 169(3) . . . . ?
O7Y C10Y C11Y C12Y -6(6) . . . . ?
O8Y C10Y C11Y C16Y -12(6) . . . . ?
O7Y C10Y C11Y C16Y 174(3) . . . . ?
C16Y C11Y C12Y C13Y -0.5(17) . . . . ?
C10Y C11Y C12Y C13Y 179(4) . . . . ?
C11Y C12Y C13Y C14Y 0(3) . . . . ?
C12Y C13Y C14Y C15Y -0.1(18) . . . . ?
C12Y C13Y C14Y C17Y 172(3) . . . . ?
C13Y C14Y C15Y C16Y 0.0 . . . . ?
C17Y C14Y C15Y C16Y -172.3(19) . . . . ?
C14Y C15Y C16Y C11Y -0.1(13) . . . . ?
C12Y C11Y C16Y C15Y 0.4(11) . . . . ?
C10Y C11Y C16Y C15Y -179(3) . . . . ?
C15Y C14Y C17Y C18Y 41(3) . . . . ?
C13Y C14Y C17Y C18Y -131.7(19) . . . . ?
C15Y C14Y C17Y C17Y -117.2(12) . . . 4_575 ?
C13Y C14Y C17Y C17Y 70.4(17) . . . 4_575 ?
C17Y C17Y C18Y N2Y 180.00(3) 4_575 . . . ?
C14Y C17Y C18Y N2Y 21(3) . . . . ?
C17Y C17Y C18Y C17Y 0.00(3) 4_575 . . 2_657 ?
C14Y C17Y C18Y C17Y -159(3) . . . 2_657 ?
C17Y C18Y N2Y O11Y 55(4) 2_657 . . 2_657 ?
C17Y C18Y N2Y O11Y -125(4) . . . 2_657 ?
C17Y C18Y N2Y O11Y -125(4) 2_657 . . . ?
C17Y C18Y N2Y O11Y 55(4) . . . . ?
Zr1Z O6Z C1Z O5Z -10(8) 2_656 . . . ?
Zr1Z O6Z C1Z C2Z 174.5(17) 2_656 . . . ?
Zr2Z O5Z C1Z O6Z 15(8) . . . . ?
Zr2Z O5Z C1Z C2Z -169(2) . . . . ?
O6Z C1Z C2Z C3Z -20(5) . . . . ?
O5Z C1Z C2Z C3Z 164(3) . . . . ?
O6Z C1Z C2Z C7Z 168(3) . . . . ?
O5Z C1Z C2Z C7Z -8(5) . . . . ?
C7Z C2Z C3Z C4Z -0.1(16) . . . . ?
C1Z C2Z C3Z C4Z -173(3) . . . . ?
C2Z C3Z C4Z C5Z 1(3) . . . . ?
C3Z C4Z C5Z C6Z -1(2) . . . . ?
C3Z C4Z C5Z C8Z -175(3) . . . . ?
C4Z C5Z C6Z C7Z 0.0 . . . . ?
C8Z C5Z C6Z C7Z 174(2) . . . . ?
C5Z C6Z C7Z C2Z 0.6(17) . . . . ?
C3Z C2Z C7Z C6Z -0.6(13) . . . . ?
C1Z C2Z C7Z C6Z 172(2) . . . . ?
C4Z C5Z C8Z C9Z 80(3) . . . . ?
C6Z C5Z C8Z C9Z -94(2) . . . . ?
C4Z C5Z C8Z C8Z -118.4(17) . . . 4_575 ?
C6Z C5Z C8Z C8Z 67.5(17) . . . 4_575 ?
C8Z C8Z C9Z N1Z 180.004(8) 4_575 . . . ?
C5Z C8Z C9Z N1Z -18(3) . . . . ?
C8Z C8Z C9Z C8Z 0.007(12) 4_575 . . 2 ?
C5Z C8Z C9Z C8Z 162(3) . . . 2 ?
C8Z C9Z N1Z O10Z -88(4) . . . 2 ?
C8Z C9Z N1Z O10Z 92(4) 2 . . 2 ?
C8Z C9Z N1Z O10Z 92(4) . . . . ?
C8Z C9Z N1Z O10Z -88(4) 2 . . . ?
Zr1Z O8Z C10Z O7Z 7(9) . . . . ?
Zr1Z O8Z C10Z C11Z -173.5(18) . . . . ?
Zr2Z O7Z C10Z O8Z -13(8) . . . . ?
Zr2Z O7Z C10Z C11Z 168(2) . . . . ?
O8Z C10Z C11Z C12Z 10(6) . . . . ?
O7Z C10Z C11Z C12Z -171(2) . . . . ?
O8Z C10Z C11Z C16Z -173(4) . . . . ?
O7Z C10Z C11Z C16Z 7(5) . . . . ?
C16Z C11Z C12Z C13Z -1(2) . . . . ?
C10Z C11Z C12Z C13Z 176(4) . . . . ?
C11Z C12Z C13Z C14Z 5(4) . . . . ?
C12Z C13Z C14Z C15Z -5(3) . . . . ?
C12Z C13Z C14Z C17Z 168(3) . . . . ?
C13Z C14Z C15Z C16Z 0.0 . . . . ?
C17Z C14Z C15Z C16Z -173(3) . . . . ?
C14Z C15Z C16Z C11Z 4(3) . . . . ?
C12Z C11Z C16Z C15Z -4(4) . . . . ?
C10Z C11Z C16Z C15Z 179(3) . . . . ?
C13Z C14Z C17Z C18Z -47(4) . . . . ?
C15Z C14Z C17Z C18Z 126(2) . . . . ?
C13Z C14Z C17Z C17Z 114(2) . . . 4_575 ?
C15Z C14Z C17Z C17Z -73(2) . . . 4_575 ?
C17Z C17Z C18Z N2Z 180.00(3) 4_575 . . . ?
C14Z C17Z C18Z N2Z -19(3) . . . . ?
C17Z C17Z C18Z C17Z 0.00(3) 4_575 . . 2_657 ?
C14Z C17Z C18Z C17Z 161(3) . . . 2_657 ?
C17Z C18Z N2Z O11Z 123(3) 2_657 . . 2_657 ?
C17Z C18Z N2Z O11Z -57(3) . . . 2_657 ?
C17Z C18Z N2Z O11Z -57(3) 2_657 . . . ?
C17Z C18Z N2Z O11Z 123(3) . . . . ?

_refine_diff_density_max         0.548
_refine_diff_density_min         -1.457
_refine_diff_density_rms         0.099

_shelx_res_file                  
;
TITL monocliP_a.res in P2/m
    monoclip_sq.res
    created by SHELXL-2017/1 at 15:50:32 on 12-Jun-2018
REM  Yadorkari-X generated
CELL 1.54178 19.6381 12.6310 19.6354 90.0000 119.9940 90.0000
ZERR 1.0 0.0009 0.0006 0.0009 0.0000 0.0020 0.0000
LATT 1
SYMM -X, +Y, -Z
REM  SPGR P2/m monoclinic
SFAC C N O Zr H
UNIT 69.5 2 36 6 32
TEMP -73.2
L.S. 50
FMAP 2
PLAN -100
ACTA
CONF
LIST 4
BOND $H
EQIV $1 1-X, +Y, 1-Z
EQIV $2 +X, 1-Y, +Z

ISOR 0.02 0.02
RIGU 0.02 0.04
SIMU 0.02 0.04
SADI 0.05  O1X  Zr2X  O2X  Zr2X
SADI 0.05  O1X  Zr1X  O2X  Zr1X_$1
SADI 0.05  O1Y  Zr1Y  O2Y  Zr1Y_$1
SADI 0.05  O1Z  Zr1Z_$1  O2Z  Zr1Z
SADI 0.05  O6X  O9X  O8X_$1   O9X
SADI 0.05  C1X  O5X  C1X  O6X  C1Y  O5Y  C1Y  O6Y  C1Z  O5Z  C1Z  O6Z
SADI 0.05  C10X  O7X  C10X  O8X  C10Y  O7Y  C10Y  O8Y
SADI 0.05  C4X  C8X  C6X  C8X  C13X  C17X  C15X  C17X
SADI 0.05  C4Y  C8Y  C6Y  C8Y  C13Y  C17Y  C15Y  C17Y
SADI 0.05  C4Z  C8Z  C6Z  C8Z  C13Z  C17Z  C15Z  C17Z
SADI 0.05  C1X  C2X  C10X  C11X  C1Y  C2Y  C10Y  C11Y  C1Z  C2Z  C10Z  C11Z
SADI 0.05  C5X  C8X  C14X  C17X  C5Y  C8Y  C14Y  C17Y  C5Z  C8Z  C14Z  C17Z
SADI 0.05  C8X  C9X  C17X  C18X  C8Y  C9Y  C17Y  C18Y  C8Z  C9Z  C17Z  C18Z
SADI 0.05  N1X  C9X  N2X  C18X   N1Y  C9Y  N2Y  C18Y  N1Z  C9Z  N2Z  C18Z
SADI 0.05  C9X  O10X  C18X  O11X  C9Y  O10Y  C18Y  O11Y  C9Z O10Z C18Z  O11Z
FLAT 0.05  Zr2Y  O1Y  O2Y  Zr2Y_$2
FLAT 0.05  Zr2Z  O1Z  O2Z  Zr2Z_$2
DANG 2.50 0.04  C5X  C9X  C5Y  C9Y  C5Z  C9Z
DANG 2.50 0.04  C14X  C18X  C14Y  C18Y  C14Z  C18Z
DANG 2.50 0.04  C4X  C8X  C6X  C8X  C13X  C17X  C15X  C17X
DANG 2.50 0.04  C4Y  C8Y  C6Y  C8Y  C13Y  C17Y  C15Y  C17Y
DANG 2.50 0.04  C4Z  C8Z  C6Z  C8Z  C13Z  C17Z  C15Z  C17Z
DFIX 1.30 0.04  N1X  O10X  N2X  O11X  N1Y  O10Y
DFIX 1.30 0.04  N2Y  O11Y  N1Z  O10Z  N2Z  O11Z
ABIN
EADP O2X  O2Y  O2Z

WGHT    0.137300   19.939602
FVAR       0.09737
PART 1
ZR1X  4    0.353688    0.500000    0.428299    10.16667    0.01984    0.03195 =
         0.06748    0.00000    0.01269    0.00000
ZR2X  4    0.499891    0.638774    0.589992    10.33333    0.03021    0.05954 =
         0.07380   -0.02462    0.01768   -0.00044
O1X   3    0.434104    0.500000    0.562435    10.16667    0.06630    0.06083 =
         0.07257    0.00000    0.03700    0.00000
O2X   3    0.553971    0.500000    0.610725    10.16667    0.07070    0.06109 =
         0.06266    0.00000    0.03522    0.00000
O3X   3    0.435980    0.365685    0.467830    10.33333    0.05095    0.06556 =
         0.07702    0.01069    0.03231    0.03352
O4X   3    0.501267    0.802471    0.587862    10.33333    0.11746    0.12438 =
         0.12735   -0.02726    0.05791    0.01138
O5X   3    0.285382    0.610627    0.459582    10.33333    0.06616    0.08490 =
         0.09371    0.00287    0.04598    0.00825
O6X   3    0.380615    0.696293    0.564687    10.33333    0.06149    0.08977 =
         0.10370   -0.01753    0.03201    0.01759
O7X   3    0.283440    0.612736    0.325358    10.33333    0.06396    0.07665 =
         0.07413    0.00142    0.02567    0.00197
O8X   3    0.379909    0.697279    0.315874    10.33333    0.06892    0.08472 =
         0.09440    0.02935    0.02007    0.00361
O9X   3    0.501374    0.604572    0.708358    10.33333    0.10342    0.10844 =
         0.07994    0.00061    0.05319   -0.00568
C1X   1    0.310011    0.677959    0.512126    10.33333    0.06608    0.07509 =
         0.09827   -0.00614    0.05034    0.01884
AFIX  66
C2X   1    0.245561    0.747865    0.507795    10.33333    0.07872    0.09091 =
         0.11951   -0.00233    0.05619    0.01199
C3X   1    0.169796    0.748824    0.443383    10.33333    0.08504    0.09439 =
         0.12693   -0.00095    0.05633    0.01503
AFIX  43
H1    5    0.157067    0.705375    0.399097    10.33333   -1.20000
AFIX  65
C4X   1    0.112655    0.813354    0.443768    10.33333    0.08970    0.10090 =
         0.13098    0.00239    0.05988    0.00535
AFIX  43
H2    5    0.060873    0.814009    0.399745    10.33333   -1.20000
AFIX  65
C5X   1    0.131280    0.876927    0.508565    10.33333    0.08607    0.08593 =
         0.13347    0.00206    0.06240    0.00584
C6X   1    0.207045    0.875969    0.572977    10.33333    0.08986    0.09637 =
         0.13349   -0.01357    0.05842    0.01202
AFIX  43
H3    5    0.219773    0.919419    0.617263    10.33333   -1.20000
AFIX  65
C7X   1    0.264186    0.811439    0.572593    10.33333    0.08061    0.09445 =
         0.12831   -0.01383    0.06042    0.01859
AFIX  43
H4    5    0.315968    0.810785    0.616616    10.33333   -1.20000
AFIX   0
C8X   1    0.070064    0.941155    0.515251    10.33333    0.07819    0.08441 =
         0.12805   -0.00117    0.07236    0.00148
C9X   1    0.000000    0.884638    0.500000    10.16667    0.09486    0.09619 =
         0.13423    0.00000    0.06619    0.00000
N1X   2    0.000000    0.780662    0.500000    10.08333    0.10941    0.10809 =
         0.12988    0.00000    0.06326    0.00000
O10X  3   -0.007224    0.730700    0.445535    10.16667    0.14128
C10X  1    0.310660    0.677697    0.298443    10.33333    0.06732    0.06491 =
         0.07207    0.01602    0.02682    0.01186
AFIX  66
C11X  1    0.245668    0.746614    0.237667    10.33333    0.08104    0.08118 =
         0.09063    0.00887    0.02532    0.00785
C12X  1    0.259497    0.818026    0.192069    10.33333    0.09445    0.08523 =
         0.09877    0.01614    0.01865    0.00825
AFIX  43
H5    5    0.310270    0.822723    0.197519    10.33333   -1.20000
AFIX  65
C13X  1    0.199036    0.882568    0.138499    10.33333    0.09750    0.08586 =
         0.10279    0.01175    0.02415    0.00538
AFIX  43
H6    5    0.208488    0.931375    0.107335    10.33333   -1.20000
AFIX  65
C14X  1    0.124746    0.875696    0.130525    10.33333    0.09483    0.07952 =
         0.09476    0.00625    0.02012    0.00290
C15X  1    0.110916    0.804284    0.176122    10.33333    0.09315    0.08568 =
         0.10419    0.00681    0.02714    0.00232
AFIX  43
H7    5    0.060142    0.799589    0.170672    10.33333   -1.20000
AFIX  65
C16X  1    0.171376    0.739743    0.229693    10.33333    0.09064    0.08312 =
         0.10188    0.00932    0.02899    0.00845
AFIX  43
H8    5    0.161924    0.690936    0.260857    10.33333   -1.20000
AFIX   0
C17X  1    0.055310    0.940186    0.070559    10.33333    0.08820    0.07550 =
         0.08862    0.00047    0.01329    0.00247
C18X  1    0.000000    0.881239    0.000000    10.16667    0.09994    0.08582 =
         0.09982    0.00000    0.02341    0.00000
N2X   2    0.000000    0.776468    0.000000    10.08333    0.10334    0.09567 =
         0.10288    0.00000    0.04278    0.00000
O11X  3   -0.042685    0.729040    0.018519    10.16667    0.12534
PART 2
ZR1Y  4    0.426708    0.500000    0.572956    10.16667    0.06239    0.03023 =
         0.06498    0.00000    0.05420    0.00000
ZR2Y  4    0.410602    0.639472    0.410708    10.33333    0.08344    0.05652 =
         0.08458    0.02994    0.06644    0.03011
O1Y   3    0.389879    0.500000    0.445478    10.16667    0.05285    0.05090 =
         0.05950    0.00000    0.03596    0.00000
O2Y   3    0.438654    0.500000    0.364585    10.16667    0.07070    0.06109 =
         0.06266    0.00000    0.03522    0.00000
O3Y   3    0.465477    0.358294    0.537871    10.33333    0.07977    0.07852 =
         0.08962   -0.02526    0.04347    0.02161
O4Y   3    0.407295    0.807832    0.408676    10.33333    0.15016    0.14171 =
         0.14899    0.01602    0.06114    0.02248
O5Y   3    0.324231    0.610912    0.538401    10.33333    0.06706    0.08321 =
         0.08925    0.00004    0.06081    0.00474
O6Y   3    0.315612    0.697459    0.434095    10.33333    0.07692    0.09104 =
         0.09235    0.01338    0.05545    0.02612
O7Y   3    0.567529    0.697043    0.687090    10.33333    0.09221    0.09853 =
         0.07567   -0.02377    0.05854   -0.01248
O8Y   3    0.459725    0.612956    0.673106    10.33333    0.07974    0.08489 =
         0.06734   -0.00298    0.05633    0.00261
O9Y   3    0.288220    0.610049    0.290743    10.33333    0.07521    0.10078 =
         0.07505    0.00770    0.02703    0.00857
C1Y   1    0.299540    0.680919    0.488015    10.33333    0.06867    0.07535 =
         0.09486   -0.00432    0.05440    0.01906
AFIX  66
C2Y   1    0.237875    0.747316    0.493852    10.33333    0.07885    0.09067 =
         0.11941   -0.00025    0.05614    0.01154
C3Y   1    0.194462    0.816919    0.432241    10.33333    0.08635    0.09687 =
         0.13100    0.00187    0.05814    0.01945
AFIX  43
H9    5    0.201528    0.814396    0.387808    10.33333   -1.20000
AFIX  66
C4Y   1    0.141997    0.889068    0.431805    10.33333    0.09773    0.09983 =
         0.13446    0.00351    0.05969    0.01248
AFIX  43
H10   5    0.118477    0.941249    0.391779    10.33333   -1.20000
AFIX  65
C5Y   1    0.124569    0.882914    0.492140    10.33333    0.08787    0.08829 =
         0.13349   -0.00246    0.06440    0.00616
C6Y   1    0.164285    0.811111    0.553159    10.33333    0.09430    0.10025 =
         0.13057   -0.00232    0.05958    0.00654
AFIX  43
H11   5    0.152373    0.806906    0.594395    10.33333   -1.20000
AFIX  65
C7Y   1    0.221430    0.745461    0.553845    10.33333    0.08878    0.09578 =
         0.12588   -0.00166    0.05863    0.01043
AFIX  43
H12   5    0.249590    0.698439    0.596749    10.33333   -1.20000
AFIX   0
C8Y   1    0.052573    0.941371    0.480169    10.33333    0.07822    0.08278 =
         0.13059   -0.00102    0.06842   -0.00053
C9Y   1    0.000000    0.884666    0.500000    10.16667    0.09486    0.09616 =
         0.13403    0.00000    0.06657    0.00000
N1Y   2    0.000000    0.776645    0.500000    10.08333    0.10929    0.10833 =
         0.12974    0.00000    0.06631    0.00000
O10Y  3   -0.049161    0.748035    0.427141    10.16667    0.13709
C10Y  1    0.511088    0.680427    0.698829    10.33333    0.09266    0.07948 =
         0.06682   -0.01766    0.05510    0.00194
AFIX  65
C11Y  1    0.510276    0.749700    0.762877    10.33333    0.11690    0.09502 =
         0.08041   -0.00925    0.05885   -0.00160
C12Y  1    0.573082    0.817033    0.807533    10.33333    0.12710    0.09830 =
         0.08385   -0.02109    0.06027   -0.00443
AFIX  43
H13   5    0.616311    0.818323    0.798518    10.33333   -1.20000
AFIX  66
C13Y  1    0.574289    0.880998    0.863684    10.33333    0.13193    0.09855 =
         0.09601   -0.01264    0.06208   -0.00622
AFIX  43
H14   5    0.617748    0.926654    0.893235    10.33333   -1.20000
AFIX  65
C14Y  1    0.511562    0.879299    0.877687    10.33333    0.12754    0.08644 =
         0.09221   -0.00744    0.06263    0.00195
C15Y  1    0.448027    0.812522    0.834205    10.33333    0.13115    0.10068 =
         0.09490   -0.00752    0.05737    0.00252
AFIX  43
H15   5    0.405157    0.811361    0.843776    10.33333   -1.20000
AFIX  65
C16Y  1    0.447217    0.747443    0.776720    10.33333    0.12271    0.09728 =
         0.08631   -0.01012    0.06151    0.00151
AFIX  43
H16   5    0.403905    0.701637    0.746997    10.33333   -1.20000
AFIX   0
C17Y  1    0.520178    0.940932    0.946836    10.33333    0.12670    0.08311 =
         0.08444   -0.00706    0.06253    0.00198
C18Y  1    0.500000    0.888157    1.000000    10.16667    0.12988    0.09285 =
         0.09122    0.00000    0.06632    0.00000
N2Y   2    0.500000    0.782811    1.000000    10.08333    0.12671    0.10682 =
         0.10608    0.00000    0.06338    0.00000
O11Y  3    0.562059    0.742064    1.011539    10.16667    0.14087
PART 3
ZR1Z  4    0.573704    0.500000    0.645986    10.16667    0.06457    0.02892 =
         0.02396    0.00000    0.01001    0.00000
ZR2Z  4    0.410507    0.639347    0.499773    10.33333    0.08238    0.05763 =
         0.03648    0.00003    0.01725    0.02890
O1Z   3    0.361403    0.500000    0.420085    10.16667    0.03188    0.03722 =
         0.05670    0.00000    0.02124    0.00000
O2Z   3    0.449042    0.500000    0.562281    10.16667    0.07070    0.06109 =
         0.06266    0.00000    0.03522    0.00000
O3Z   3    0.474140    0.639296    0.432185    10.33333    0.08945    0.05654 =
         0.05066   -0.02818    0.03458    0.00404
O4Z   3    0.409731    0.805752    0.498780    10.33333    0.15103    0.12701 =
         0.13997   -0.01238    0.05124    0.02947
O5Z   3    0.311950    0.695615    0.381789    10.33333    0.09286    0.08448 =
         0.06991    0.00188    0.02440    0.02544
O6Z   3    0.324704    0.611339    0.286001    10.33333    0.07174    0.07607 =
         0.05667    0.00089    0.02658    0.00739
O7Z   3    0.430568    0.696567    0.618764    10.33333    0.09755    0.08897 =
         0.06213   -0.01487    0.03322    0.01896
O8Z   3    0.540898    0.613424    0.714123    10.33333    0.08779    0.08848 =
         0.05913   -0.00010    0.04536   -0.00547
O9Z   3    0.286371    0.606950    0.496643    10.33333    0.08450    0.11825 =
         0.10909   -0.00455    0.04873    0.00957
C1Z   1    0.296781    0.679673    0.310828    10.33333    0.07285    0.06615 =
         0.06936    0.01131    0.02589    0.01514
AFIX  65
C2Z   1    0.232321    0.744860    0.242894    10.33333    0.08713    0.08381 =
         0.09151    0.00861    0.02393    0.00753
C3Z   1    0.230583    0.745108    0.171251    10.33333    0.09595    0.08388 =
         0.09586    0.00738    0.02652    0.01164
AFIX  43
H17   5    0.264790    0.699383    0.163906    10.33333   -1.20000
AFIX  66
C4Z   1    0.180695    0.809759    0.111332    10.33333    0.10052    0.08961 =
         0.09931    0.00422    0.02760    0.00500
AFIX  43
H18   5    0.179611    0.808606    0.062423    10.33333   -1.20000
AFIX  65
C5Z   1    0.131437    0.877387    0.122734    10.33333    0.09396    0.08021 =
         0.09781    0.00502    0.01865    0.00348
C6Z   1    0.132865    0.877681    0.194227    10.33333    0.09704    0.08358 =
         0.10432    0.00854    0.02720    0.01313
AFIX  43
H19   5    0.099199    0.923903    0.202019    10.33333   -1.20000
AFIX  65
C7Z   1    0.183550    0.810347    0.254318    10.33333    0.09482    0.08685 =
         0.10003    0.00893    0.02340    0.01716
AFIX  43
H20   5    0.184276    0.809865    0.303058    10.33333   -1.20000
AFIX   0
C8Z   1    0.071249    0.942267    0.054494    10.33333    0.09070    0.07716 =
         0.08944    0.00338    0.01280    0.00031
C9Z   1    0.000000    0.887165    0.000000    10.16667    0.09943    0.08418 =
         0.09956    0.00000    0.02325    0.00000
N1Z   2    0.000000    0.780504    0.000000    10.08333    0.10399    0.09561 =
         0.10351    0.00000    0.04479    0.00000
O10Z  3   -0.022539    0.745790    0.046985    10.16667    0.13432
C10Z  1    0.490491    0.676569    0.691511    10.33333    0.09342    0.07981 =
         0.06637   -0.01662    0.05211    0.00513
AFIX  65
C11Z  1    0.494836    0.745463    0.757569    10.33333    0.11615    0.09362 =
         0.07799   -0.01144    0.05695    0.00078
C12Z  1    0.558223    0.745827    0.833944    10.33333    0.12643    0.09929 =
         0.08679   -0.01286    0.05778   -0.00171
AFIX  43
H21   5    0.601003    0.698631    0.848558    10.33333   -1.20000
AFIX  66
C13Z  1    0.558571    0.816529    0.889402    10.33333    0.13178    0.10193 =
         0.09657   -0.00729    0.05813   -0.00443
AFIX  43
H22   5    0.603531    0.821278    0.940426    10.33333   -1.20000
AFIX  65
C14Z  1    0.493248    0.879508    0.869716    10.33333    0.12899    0.08606 =
         0.08916   -0.00686    0.06091   -0.00245
C15Z  1    0.429687    0.878266    0.793446    10.33333    0.13176    0.09707 =
         0.09539   -0.00988    0.05360    0.01176
AFIX  43
H23   5    0.385041    0.921310    0.779993    10.33333   -1.20000
AFIX  65
C16Z  1    0.431449    0.814047    0.736862    10.33333    0.12778    0.09840 =
         0.08265   -0.01390    0.06092    0.01240
AFIX  43
H24   5    0.389512    0.816710    0.683983    10.33333   -1.20000
AFIX   0
C17Z  1    0.484101    0.940298    0.930803    10.33333    0.12650    0.08166 =
         0.08382   -0.00716    0.06661    0.00131
C18Z  1    0.500000    0.881094    1.000000    10.16667    0.12995    0.09431 =
         0.09184    0.00000    0.06604    0.00000
N2Z   2    0.500000    0.774036    1.000000    10.08333    0.12615    0.10707 =
         0.10545    0.00000    0.06667    0.00000
O11Z  3    0.567386    0.741590    1.054830    10.16667    0.14158
PART -1
C1F   1    0.541359    0.826737    0.539062    10.20000    0.11308
PART -2
C2F   1    0.476228    0.828723    0.512557    10.17000    0.11854
PART 0

HKLF 4 1 1 0 0 0 1 0 0 0 1


REM  monocliP_a.res in P2/m
REM R1 =  0.1254 for    5961 Fo > 4sig(Fo)  and  0.1320 for all    6705 data
REM    721 parameters refined using   3011 restraints

END

WGHT      0.1367     23.7986

REM Highest difference peak  0.548,  deepest hole -1.457,  1-sigma level  0.099
Q1    1   0.3907  0.3337  0.4447  11.00000  0.05    0.55
Q2    1   0.5000  0.4511  0.5000  10.50000  0.05    0.54
Q3    1   0.5000  0.7209  1.0000  10.50000  0.05    0.51
Q4    1   0.3872  0.8788  0.4478  11.00000  0.05    0.49
Q5    1  -0.0205  0.8965  0.4560  11.00000  0.05    0.47
Q6    1   0.4911  0.4446  0.5838  11.00000  0.05    0.47
Q7    1   0.3015  0.5000  0.4023  10.50000  0.05    0.46
Q8    1   0.5556  0.8782  0.6077  11.00000  0.05    0.45
Q9    1   0.5439  0.8979  1.0193  11.00000  0.05    0.45
Q10   1   0.5542  0.6775  0.6037  11.00000  0.05    0.44
Q11   1   0.0000  0.7264  0.5000  10.50000  0.05    0.43
Q12   1   0.1921  0.8931  0.5211  11.00000  0.05    0.43
Q13   1   0.5721  0.7033  0.5320  11.00000  0.05    0.43
Q14   1   0.0000  0.7279  0.0000  10.50000  0.05    0.42
Q15   1   0.4467  0.8837  0.5551  11.00000  0.05    0.42
Q16   1   0.5226  0.9004  0.8260  11.00000  0.05    0.41
Q17   1   0.3310  0.8324  0.4168  11.00000  0.05    0.40
Q18   1   0.4001  0.5000  0.5990  10.50000  0.05    0.39
Q19   1  -0.0694  0.7328  0.3639  11.00000  0.05    0.38
Q20   1   0.6318  0.7405  1.0651  11.00000  0.05    0.38
Q21   1   0.2527  0.5475  0.2560  11.00000  0.05    0.38
Q22   1   0.4563  0.4025  0.5137  11.00000  0.05    0.37
Q23   1   0.5106  0.5539  0.7522  11.00000  0.05    0.37
Q24   1   0.2389  0.8289  0.5230  11.00000  0.05    0.36
Q25   1  -0.0217  0.8977  0.0260  11.00000  0.05    0.36
Q26   1   0.3518  0.7315  0.3810  11.00000  0.05    0.36
Q27   1  -0.0686  0.7295  0.0696  11.00000  0.05    0.35
Q28   1   0.5960  0.8613  0.6394  11.00000  0.05    0.35
Q29   1   0.2418  0.5000  0.4338  10.50000  0.05    0.35
Q30   1   0.1355  0.6599  0.4803  11.00000  0.05    0.35
Q31   1   0.5807  0.8320  0.6641  11.00000  0.05    0.34
Q32   1   0.4711  0.7225  0.6247  11.00000  0.05    0.34
Q33   1   0.2398  0.5467  0.4781  11.00000  0.05    0.34
Q34   1   0.3811  0.7365  0.5291  11.00000  0.05    0.33
Q35   1  -0.0222  0.8191  0.0335  11.00000  0.05    0.33
Q36   1   0.3838  0.6654  0.6083  11.00000  0.05    0.33
Q37   1   0.4387  0.6558  0.5631  11.00000  0.05    0.33
Q38   1   0.3447  0.8599  0.4856  11.00000  0.05    0.32
Q39   1   0.3486  0.7383  0.4709  11.00000  0.05    0.32
Q40   1   0.4958  0.8168  0.7779  11.00000  0.05    0.32
Q41   1   0.3707  0.6257  0.6271  11.00000  0.05    0.32
Q42   1   0.4485  0.8515  0.6086  11.00000  0.05    0.32
Q43   1   0.5919  0.5000  0.6937  10.50000  0.05    0.31
Q44   1   0.3401  0.5000  0.5949  10.50000  0.05    0.31
Q45   1   0.1833  0.9034  0.1905  11.00000  0.05    0.31
Q46   1   0.2492  0.5000  0.3056  10.50000  0.05    0.31
Q47   1   0.6114  0.6606  0.7262  11.00000  0.05    0.30
Q48   1   0.3884  0.7811  0.7336  11.00000  0.05    0.30
Q49   1   0.1422  0.8826  0.5440  11.00000  0.05    0.30
Q50   1   0.3100  0.4254  0.4031  11.00000  0.05    0.30
Q51   1   0.3998  0.8390  0.5733  11.00000  0.05    0.29
Q52   1   0.3673  0.6292  0.2341  11.00000  0.05    0.29
Q53   1   0.3926  0.5000  0.3883  10.50000  0.05    0.29
Q54   1   0.5314  0.7375  0.6468  11.00000  0.05    0.28
Q55   1   0.2983  0.5000  0.5240  10.50000  0.05    0.28
Q56   1   0.1014  0.8754  0.4532  11.00000  0.05    0.28
Q57   1   0.2209  0.8115  0.2275  11.00000  0.05    0.28
Q58   1   0.2359  0.3707  0.3733  11.00000  0.05    0.28
Q59   1   0.5175  0.8562  0.6476  11.00000  0.05    0.28
Q60   1   0.5140  0.6630  0.8594  11.00000  0.05    0.28
Q61   1   0.2204  0.8359  0.2572  11.00000  0.05    0.27
Q62   1   0.5712  0.6375  0.9746  11.00000  0.05    0.27
Q63   1   0.3998  0.4513  0.3644  11.00000  0.05    0.27
Q64   1   0.1968  0.3622  0.3533  11.00000  0.05    0.27
Q65   1  -0.0022  0.8109  0.5447  11.00000  0.05    0.27
Q66   1   0.4709  0.4109  0.4348  11.00000  0.05    0.27
Q67   1   0.1407  0.6481  0.1570  11.00000  0.05    0.27
Q68   1   0.1738  0.6432  0.4333  11.00000  0.05    0.26
Q69   1   0.2731  0.8531  0.2717  11.00000  0.05    0.26
Q70   1   0.6680  0.5000  0.7568  10.50000  0.05    0.25
Q71   1   0.2700  0.8498  0.4974  11.00000  0.05    0.25
Q72   1   0.3091  0.8019  0.1283  11.00000  0.05    0.25
Q73   1   0.2498  0.6432  0.5940  11.00000  0.05    0.25
Q74   1   0.0538  1.0000  0.4174  10.50000  0.05    0.25
Q75   1   0.5170  0.7897  0.9499  11.00000  0.05    0.25
Q76   1   0.0960  0.8768  0.1430  11.00000  0.05    0.25
Q77   1   0.1298  0.8044  0.3121  11.00000  0.05    0.24
Q78   1   0.4912  0.7263  0.5959  11.00000  0.05    0.24
Q79   1   0.5600  0.6343  0.8077  11.00000  0.05    0.24
Q80   1   0.5021  0.8587  0.7303  11.00000  0.05    0.24
Q81   1   0.4733  0.8106  0.9581  11.00000  0.05    0.24
Q82   1   0.2398  1.0000  0.1893  10.50000  0.05    0.24
Q83   1   0.4863  0.7068  0.8110  11.00000  0.05    0.24
Q84   1   0.1523  0.7701  0.3805  11.00000  0.05    0.23
Q85   1   0.4561  0.7014  0.5449  11.00000  0.05    0.23
Q86   1   0.0608  0.6944  0.4261  11.00000  0.05    0.23
Q87   1   0.5905  0.6504  0.8406  11.00000  0.05    0.23
Q88   1   0.1671  0.7108  0.4833  11.00000  0.05    0.23
Q89   1   0.6152  0.7473  0.6502  11.00000  0.05    0.23
Q90   1   0.1055  1.0000  0.5429  10.50000  0.05    0.22
Q91   1   0.4109  0.9295  0.8931  11.00000  0.05    0.22
Q92   1   0.5842  0.5000  0.7544  10.50000  0.05    0.22
Q93   1   0.5585  0.7216  0.9377  11.00000  0.05    0.22
Q94   1   0.3758  0.4357  0.4488  11.00000  0.05    0.22
Q95   1   0.1308  0.8730  0.2328  11.00000  0.05    0.22
Q96   1   0.3366  0.6375  0.6485  11.00000  0.05    0.22
Q97   1   0.2165  0.4517  0.3847  11.00000  0.05    0.22
Q98   1   0.4561  0.8821  0.8576  11.00000  0.05    0.22
Q99   1   0.1093  0.7522  0.0645  11.00000  0.05    0.22
Q100  1  -0.1010  0.6457 -0.0394  11.00000  0.05    0.21
;
_shelx_res_checksum              49716

_shelx_hkl_file                  
;
   1   0   0  940.65   61.49
  -1   0   0  907.85   61.49
  -2   0   0  333.33   22.76
   2   0   0  350.84   22.76
  -3   0   0  131.40    9.07
   3   0   0  140.69    9.07
  -4   0   0   18.59    1.29
   4   0   0   19.02    1.28
   5   0   0   10.50    0.74
   6   0   0   20.62    1.39
   6   0   0   19.86    1.38
   7   0   0   30.25    2.09
   7   0   0   31.59    2.11
   8   0   0   10.85    0.79
  -9   0   0    5.29    0.48
 -10   0   0   26.18    1.85
 -12   0   0   24.86    1.71
  12   0   0   23.30    1.66
 -13   0   0   21.95    1.56
  13   0   0   21.31    1.51
 -14   0   0   17.06    1.30
  14   0   0   17.84    1.26
 -15   0   0    6.03    0.62
  15   0   0    7.22    0.57
 -16   0   0    3.85    0.46
  16   0   0    3.94    0.41
 -17   0   0    0.42    0.22
  17   0   0    0.35    0.17
 -18   0   0   -0.05    0.20
 -19   0   0    0.65    0.21
   0   1   0  405.95   27.08
   1  -1   0  398.24   25.83
  -1   1   0  396.92   25.84
   1   1   0  357.80   25.83
  -1   1   0  397.89   25.79
  -2  -1   0   11.10    0.75
   2  -1   0   11.11    0.76
  -2   1   0   10.15    0.76
   2   1   0   11.96    0.76
  -3  -1   0   43.93    2.91
   3  -1   0   46.34    2.93
   3   1   0   46.08    2.92
  -3   1   0   42.58    2.93
   3   1   0   38.79    2.97
  -4  -1   0    2.91    0.22
   4  -1   0    3.21    0.24
   4   1   0    2.96    0.23
  -4   1   0    2.30    0.26
  -5  -1   0    5.13    0.41
   5  -1   0    6.70    0.44
   5   1   0    6.91    0.54
  -5   1   0    4.36    0.44
   5   1   0    5.47    0.42
   6   1   0   10.54    0.75
   7  -1   0   19.76    1.30
   7  -1   0   18.61    1.29
  -7   1   0   14.89    1.30
   7   1   0   17.72    1.29
   7   1   0   21.14    1.43
   8  -1   0   12.71    0.85
   8  -1   0   13.31    0.85
  -8  -1   0    9.79    0.84
  -8   1   0   10.19    0.87
   8   1   0   11.14    0.84
  -9  -1   0    1.03    0.11
  -9  -1   0    1.12    0.19
   9  -1   0    1.05    0.17
   9   1   0    0.90    0.29
  -9   1   0    0.97    0.21
 -10  -1   0    5.71    0.41
  10  -1   0    5.73    0.49
 -10   1   0    5.96    0.54
 -11   1   0    5.00    0.51
 -12  -1   0   10.20    0.70
  12  -1   0   10.29    0.74
 -12  -1   0    9.27    0.77
  12   1   0    9.92    0.77
 -12   1   0    9.93    0.80
 -12   1   0    9.88    0.95
 -13  -1   0   10.04    0.79
  13  -1   0   11.78    0.81
 -13  -1   0   11.25    0.86
  13   1   0   11.06    0.83
 -13   1   0   11.29    0.89
 -14  -1   0    8.06    0.71
  14  -1   0    8.86    0.66
  14   1   0    8.56    0.68
 -14   1   0    8.36    0.73
  15  -1   0    7.06    0.58
 -15  -1   0    6.97    0.62
 -15   1   0    6.67    0.65
  15   1   0    7.05    0.60
  16  -1   0    0.06    0.14
 -16  -1   0    0.00    0.18
  16   1   0   -0.12    0.20
 -16   1   0   -0.10    0.20
 -17  -1   0    0.08    0.19
  17  -1   0    0.14    0.16
 -17   1   0   -0.07    0.20
 -18  -1   0    0.19    0.19
  18  -1   0   -0.11    0.14
 -18   1   0    0.14    0.20
 -19  -1   0    0.26    0.19
  19  -1   0    0.42    0.19
 -19   1   0    0.20    0.19
  19   1   0    0.40    0.15
   0  -2   0    5.18    0.36
   0   2   0    4.79    0.44
   1  -2   0    1.09    0.12
   1   2   0    1.11    0.21
  -1   2   0    1.12    0.20
   2  -2   0    5.61    0.38
  -2   2   0    4.90    0.38
   2   2   0    4.60    0.47
   3  -2   0   42.06    2.71
  -3  -2   0   40.73    2.69
  -3   2   0   36.17    2.71
   3   2   0   41.23    2.81
  -4  -2   0   46.23    3.15
   4  -2   0   49.45    3.18
   4   2   0   46.55    3.28
  -4   2   0   45.62    3.19
  -5  -2   0    0.16    0.05
   5  -2   0    0.12    0.07
  -5  -2   0    0.24    0.06
   5   2   0    0.12    0.15
  -5   2   0    0.09    0.11
   6  -2   0    5.08    0.41
  -6  -2   0    4.99    0.38
  -6  -2   0    5.43    0.35
   6   2   0    5.00    0.54
   6   2   0    4.91    0.41
  -6   2   0    4.66    0.44
  -7  -2   0    0.03    0.03
   7  -2   0    0.01    0.07
   7  -2   0    0.07    0.04
  -7  -2   0    0.12    0.07
  -7   2   0   -0.03    0.13
   7   2   0    0.05    0.08
   7   2   0    0.03    0.18
   8  -2   0    9.01    0.64
  -8  -2   0   10.10    0.64
  -8  -2   0    9.10    0.68
   8  -2   0    9.18    0.70
   8  -2   0    9.11    0.70
   8   2   0    8.29    0.86
  -8   2   0    9.55    0.75
   9  -2   0    3.72    0.37
  -9  -2   0    4.18    0.30
  -9  -2   0    4.02    0.29
  -9   2   0    4.06    0.43
  10  -2   0    9.74    0.83
 -10  -2   0   11.59    0.75
 -10  -2   0   10.91    0.74
 -10   2   0   10.86    0.88
 -11  -2   0    3.97    0.29
 -11  -2   0    4.06    0.31
 -11   2   0    3.38    0.46
 -12  -2   0    0.63    0.17
 -12  -2   0    0.28    0.09
  12  -2   0    0.21    0.11
 -12  -2   0    0.30    0.07
 -12   2   0    0.32    0.21
 -12   2   0    0.65    0.21
 -13  -2   0    2.56    0.33
 -13  -2   0    2.82    0.24
  13  -2   0    2.80    0.29
 -13   2   0    2.55    0.38
  14  -2   0    6.85    0.55
 -14  -2   0    6.83    0.50
 -14  -2   0    6.72    0.59
 -14   2   0    6.80    0.64
 -15  -2   0   -0.06    0.17
  15  -2   0   -0.01    0.12
 -15   2   0    0.00    0.20
 -16  -2   0    0.77    0.23
  16  -2   0    0.62    0.19
 -16   2   0    0.67    0.26
  17  -2   0    1.13    0.23
 -17  -2   0    0.58    0.23
 -17   2   0    0.87    0.28
 -18  -2   0    0.33    0.20
  18  -2   0    0.46    0.18
  18   2   0    0.63    0.19
 -18   2   0    0.50    0.23
  19  -2   0   -0.02    0.13
  19   2   0   -0.05    0.12
 -19   2   0    0.18    0.18
   0  -3   0    1.69    0.17
   0   3   0    2.13    0.31
   1  -3   0   86.03    5.79
  -1   3   0   84.69    5.89
   1   3   0   88.44    5.92
   2  -3   0    7.70    0.55
   2   3   0    6.87    0.68
  -2   3   0    7.67    0.65
   3  -3   0   20.24    1.36
  -3  -3   0   17.22    1.33
  -3  -3   0   20.39    1.31
  -3  -3   0   20.03    1.32
  -4  -3   0   30.25    2.01
   4  -3   0   31.49    2.06
  -4  -3   0   29.10    2.02
  -4   3   0   28.47    2.07
   4   3   0   30.59    2.22
   5  -3   0   26.87    1.79
  -5  -3   0   28.11    1.80
   5  -3   0   26.36    1.85
  -5  -3   0   29.77    1.79
  -5  -3   0   23.94    1.81
   5   3   0   26.05    2.01
  -5   3   0   25.78    1.87
   6  -3   0    2.06    0.23
  -6  -3   0    2.15    0.19
  -6  -3   0    2.27    0.16
   6  -3   0    2.10    0.16
   6   3   0    1.97    0.39
  -6   3   0    2.50    0.30
   7  -3   0    1.84    0.23
  -7  -3   0    1.92    0.15
  -7  -3   0    2.14    0.20
  -7   3   0    2.51    0.32
   7   3   0    1.76    0.39
  -8  -3   0    0.19    0.06
   8  -3   0    0.21    0.06
   8  -3   0    0.10    0.10
  -8  -3   0    0.25    0.05
   8  -3   0    0.25    0.14
   8   3   0    0.16    0.24
  -8   3   0    0.22    0.16
  -9  -3   0   36.59    2.56
   9  -3   0   36.72    2.65
   9  -3   0   37.53    2.65
   9  -3   0   38.07    2.56
   9  -3   0   39.84    2.57
  -9  -3   0   40.71    2.57
  -9   3   0   37.60    2.69
   9   3   0   38.52    2.91
 -10  -3   0   41.48    2.74
  10  -3   0   38.10    2.84
 -10  -3   0   44.22    2.76
 -10   3   0   38.82    2.88
  10   3   0   41.34    3.14
 -11  -3   0   30.48    2.02
  11  -3   0   28.78    2.04
 -11  -3   0   29.69    2.01
 -11  -3   0   30.33    2.03
 -11   3   0   30.24    2.12
  12  -3   0    4.40    0.37
  12  -3   0    4.21    0.32
 -12  -3   0    4.34    0.40
 -12  -3   0    4.17    0.33
 -12  -3   0    4.29    0.32
 -12  -3   0    4.53    0.34
 -12   3   0    4.45    0.47
 -13  -3   0    1.24    0.15
  13  -3   0    1.22    0.19
 -13  -3   0    1.18    0.21
 -13  -3   0    1.24    0.15
 -13   3   0    1.54    0.32
  14  -3   0    0.96    0.17
 -14  -3   0    0.71    0.20
 -14  -3   0    0.75    0.13
 -14   3   0    0.67    0.26
 -15  -3   0    0.33    0.11
 -15  -3   0    0.15    0.18
  15  -3   0    0.32    0.15
 -15   3   0    0.10    0.24
  16  -3   0    0.40    0.17
 -16  -3   0    0.16    0.19
 -16   3   0    0.61    0.27
  17  -3   0    1.88    0.27
 -17  -3   0    0.83    0.25
  17   3   0    1.31    0.24
 -17   3   0    1.34    0.31
  18  -3   0    1.21    0.21
  18   3   0    1.31    0.23
 -18   3   0    0.93    0.27
   0  -4   0   50.45    3.37
   0   4   0   49.11    3.52
  -1  -4   0   45.55    3.08
   1  -4   0   46.33    3.09
   1   4   0   44.23    3.26
  -1   4   0   46.10    3.24
   2  -4   0   28.99    1.99
   2   4   0   29.21    2.17
  -2   4   0   28.46    2.11
  -3  -4   0   25.94    1.83
  -3  -4   0   25.15    1.82
   3  -4   0   29.57    1.88
   3   4   0   27.79    2.07
  -4  -4   0    9.18    0.63
   4  -4   0    9.48    0.69
   4  -4   0    9.56    0.61
  -4  -4   0    8.14    0.63
   4   4   0    9.35    0.91
   5  -4   0   32.43    2.21
  -5  -4   0   31.41    2.15
   5  -4   0   31.79    2.14
  -5  -4   0   32.79    2.13
   5   4   0   30.99    2.43
  -6  -4   0    8.50    0.56
   6  -4   0    8.25    0.65
   6  -4   0    8.23    0.57
   6   4   0    7.70    0.87
   7  -4   0    2.79    0.22
  -7  -4   0    2.90    0.21
   7  -4   0    2.74    0.30
   7   4   0    3.23    0.59
   8  -4   0    7.15    0.48
   8  -4   0    6.44    0.47
   8  -4   0    6.56    0.57
  -8  -4   0    7.31    0.48
   8  -4   0    6.51    0.59
  -8  -4   0    6.90    0.47
   8   4   0    6.30    0.84
  -9  -4   0   25.23    1.74
  -9  -4   0   28.18    1.75
   9  -4   0   25.01    1.86
   9  -4   0   24.94    1.85
   9  -4   0   25.47    1.74
   9  -4   0   26.30    1.75
   9   4   0   25.75    2.17
 -10  -4   0   64.90    4.21
  10  -4   0   59.36    4.32
  10  -4   0   62.58    4.20
 -10  -4   0   61.86    4.20
  10  -4   0   64.53    4.21
  10   4   0   63.54    4.68
  11  -4   0   27.81    1.95
 -11  -4   0   29.55    1.92
 -11  -4   0   29.03    1.93
  11  -4   0   29.04    1.92
  11  -4   0   28.62    1.92
 -11  -4   0   26.41    1.96
 -11  -4   0   28.93    1.93
 -11   4   0   31.77    2.05
  11   4   0   25.59    2.00
  12  -4   0    1.49    0.15
 -12  -4   0    1.63    0.22
 -12  -4   0    1.46    0.16
 -12  -4   0    1.58    0.18
 -12  -4   0    1.47    0.15
  12  -4   0    1.46    0.20
  12   4   0    1.89    0.29
 -12   4   0    1.83    0.33
 -13  -4   0    0.31    0.15
 -13  -4   0    0.21    0.10
  13  -4   0    0.22    0.12
 -13  -4   0    0.33    0.08
 -13  -4   0    0.19    0.08
  13  -4   0    0.29    0.08
 -13   4   0    0.42    0.24
 -14  -4   0    0.19    0.16
 -14  -4   0    0.38    0.12
  14  -4   0    0.49    0.15
 -14  -4   0    0.49    0.11
 -14   4   0    0.51    0.26
 -15  -4   0    2.01    0.21
 -15  -4   0    1.04    0.25
  15  -4   0    1.67    0.24
 -15   4   0    1.26    0.32
  15   4   0    1.75    0.29
  16  -4   0    0.47    0.17
 -16  -4   0    0.55    0.12
 -16   4   0    0.17    0.26
  17  -4   0    1.74    0.26
  17   4   0    1.43    0.26
 -17   4   0    1.19    0.30
  18  -4   0    1.91    0.25
 -18   4   0    1.51    0.30
  18   4   0    1.59    0.25
   0  -5   0   13.85    0.99
   0   5   0   13.68    1.19
  -1  -5   0    0.47    0.11
   1  -5   0    0.74    0.13
   1   5   0    0.64    0.26
  -1   5   0    0.46    0.22
  -2  -5   0    3.86    0.33
  -2  -5   0    4.15    0.34
   2  -5   0    4.01    0.35
   2   5   0    3.77    0.56
  -2   5   0    3.62    0.49
   3  -5   0    4.02    0.35
  -3  -5   0    4.03    0.32
  -3  -5   0    3.30    0.30
   3   5   0    2.91    0.52
  -4  -5   0   19.06    1.36
   4  -5   0   20.46    1.34
   4  -5   0   20.92    1.44
   4   5   0   19.94    1.69
   5  -5   0   10.23    0.79
  -5  -5   0   10.24    0.72
   5  -5   0   10.46    0.70
  -5  -5   0   10.31    0.69
   5   5   0    9.80    1.05
   6  -5   0    0.45    0.06
  -6  -5   0    0.47    0.05
   6  -5   0    0.44    0.13
   6   5   0    0.38    0.32
   7  -5   0    2.78    0.21
   7  -5   0    2.53    0.36
  -7  -5   0    2.92    0.20
   7  -5   0    2.58    0.30
   7  -5   0    2.43    0.19
   7   5   0    2.70    0.61
   8  -5   0    3.44    0.43
  -8  -5   0    3.87    0.28
   8  -5   0    3.79    0.29
  -8  -5   0    4.31    0.29
   8  -5   0    4.32    0.30
   8   5   0    4.42    0.82
  -9  -5   0   17.01    1.18
   9  -5   0   17.42    1.18
   9  -5   0   18.55    1.20
  -9  -5   0   18.05    1.19
   9  -5   0   16.33    1.32
   9   5   0   16.98    1.68
 -10  -5   0   11.90    0.81
  10  -5   0   10.58    0.96
  10  -5   0   12.52    0.83
 -10  -5   0   12.53    0.82
  10  -5   0   11.63    0.81
 -10  -5   0   12.87    0.84
  10  -5   0   12.40    0.82
  10   5   0   11.84    1.35
  10   5   0    9.41    0.91
 -10   5   0   12.42    0.98
 -11  -5   0    1.89    0.18
 -11  -5   0    1.63    0.16
 -11  -5   0    1.81    0.16
  11  -5   0    1.65    0.16
  11  -5   0    1.71    0.18
 -11   5   0    2.04    0.35
  11   5   0    1.97    0.29
  11   5   0    1.62    0.29
 -12  -5   0    0.16    0.09
  12  -5   0    0.08    0.10
 -12  -5   0    0.21    0.06
  12  -5   0    0.07    0.06
  12  -5   0    0.13    0.06
 -12  -5   0    0.20    0.07
 -12   5   0    0.45    0.25
  12   5   0    0.07    0.18
  12   5   0    0.24    0.18
 -13  -5   0    1.02    0.13
 -13  -5   0    1.01    0.15
  13  -5   0    1.09    0.13
  13  -5   0    1.26    0.18
 -13  -5   0    0.91    0.13
 -13   5   0    0.67    0.28
  13   5   0    0.82    0.24
  13   5   0    1.03    0.24
  14  -5   0    5.06    0.38
 -14  -5   0    4.56    0.43
  14  -5   0    4.78    0.43
 -14  -5   0    4.61    0.39
 -14  -5   0    4.61    0.36
  14   5   0    4.74    0.50
 -14   5   0    4.47    0.57
  15  -5   0    2.68    0.31
 -15  -5   0    2.68    0.22
 -15  -5   0    2.18    0.24
 -15   5   0    1.84    0.37
  15   5   0    1.99    0.31
  16  -5   0    0.76    0.19
 -16  -5   0    0.93    0.14
 -16   5   0    0.88    0.30
  16   5   0    0.61    0.20
  17  -5   0    0.38    0.16
 -17   5   0    0.28    0.23
  17   5   0    0.21    0.16
  18  -5   0    1.79    0.23
  18   5   0    1.60    0.24
   0  -6   0  102.03    6.85
   0  -6   0  100.67    6.84
   0   6   0  101.43    7.10
   1  -6   0  134.54    9.10
  -1  -6   0  135.06    9.09
  -1  -6   0  132.38    9.10
   1   6   0  140.20    9.38
  -1   6   0  134.92    9.33
  -2  -6   0   23.73    1.60
  -2  -6   0   21.64    1.60
   2  -6   0   22.97    1.62
   2   6   0   24.10    1.90
  -2   6   0   21.71    1.82
  -3  -6   0    0.60    0.13
  -3  -6   0    0.65    0.15
   3  -6   0    0.67    0.16
   3   6   0    0.51    0.32
  -4  -6   0   21.98    1.51
   4  -6   0   21.58    1.59
   4  -6   0   21.99    1.48
   4   6   0   23.50    1.93
   5  -6   0   10.43    0.86
   5  -6   0   11.88    0.91
   5  -6   0   10.43    0.75
   5   6   0   12.70    1.24
   6  -6   0   15.82    1.16
   6  -6   0   12.93    1.10
  -6  -6   0   14.74    0.98
   6  -6   0   14.63    0.99
   6  -6   0   13.95    0.98
   6   6   0   17.15    1.53
   7  -6   0   13.15    0.93
   7  -6   0   14.36    1.10
  -7  -6   0   13.34    0.92
   7  -6   0   13.43    0.92
   7   6   0   15.37    1.47
   8  -6   0    7.72    0.71
  -8  -6   0    7.93    0.53
   8  -6   0    7.69    0.53
  -8  -6   0    7.01    0.52
   8   6   0    8.80    1.09
  -9  -6   0    1.09    0.11
   9  -6   0    0.54    0.24
   9  -6   0    0.97    0.10
   9  -6   0    1.00    0.12
   9  -6   0    1.07    0.13
  -9  -6   0    0.94    0.10
   9   6   0    0.63    0.20
  -9   6   0    0.95    0.29
   9   6   0    0.59    0.21
   9   6   0    1.07    0.54
 -10  -6   0    1.19    0.13
 -10  -6   0    1.27    0.12
  10  -6   0    1.45    0.32
  10  -6   0    1.43    0.13
  10  -6   0    1.18    0.14
  10  -6   0    0.94    0.13
 -10   6   0    1.38    0.32
  10   6   0    1.45    0.27
  10   6   0    1.34    0.26
  10   6   0    1.22    0.61
  11  -6   0    3.21    0.25
 -11  -6   0    3.17    0.24
  11  -6   0    2.82    0.26
 -11  -6   0    3.01    0.25
 -11  -6   0    2.94    0.27
  11   6   0    3.18    0.41
 -11   6   0    3.95    0.49
  11   6   0    3.18    0.39
 -12  -6   0    6.89    0.51
 -12  -6   0    6.98    0.52
  12  -6   0    7.17    0.55
 -12  -6   0    6.81    0.50
  12  -6   0    6.99    0.50
  12  -6   0    7.30    0.51
  12   6   0    7.05    0.64
  12   6   0    6.56    0.63
 -12   6   0    7.83    0.72
 -13  -6   0   15.04    1.13
  13  -6   0   16.47    1.12
 -13  -6   0   16.45    1.14
  13  -6   0   16.73    1.17
 -13  -6   0   17.13    1.12
  13   6   0   15.96    1.25
  13   6   0   16.33    1.24
 -13   6   0   16.88    1.30
  14  -6   0   10.49    0.79
 -14  -6   0    9.52    0.74
 -14  -6   0   11.02    0.73
 -14  -6   0   10.91    0.76
  14  -6   0   10.88    0.73
  14   6   0   10.11    0.86
 -14   6   0   10.11    0.92
  14   6   0    9.95    0.85
 -15  -6   0    4.43    0.36
  15  -6   0    4.41    0.41
 -15   6   0    4.66    0.56
  15   6   0    4.04    0.46
  16  -6   0    0.47    0.17
 -16  -6   0    0.55    0.12
 -16   6   0    0.36    0.26
  16   6   0    0.54    0.19
  17  -6   0    0.03    0.13
 -17  -6   0    0.20    0.09
  17   6   0    0.17    0.14
   0  -7   0  158.14   10.71
   0  -7   0  157.81   10.72
   0   7   0  162.19   11.03
  -1  -7   0  103.72    6.99
   1  -7   0  104.47    7.02
   1  -7   0  101.84    7.00
  -1  -7   0  102.99    6.99
   1   7   0  105.23    7.35
  -1   7   0  102.39    7.27
  -2  -7   0   54.67    3.88
   2  -7   0   54.96    3.91
   2  -7   0   57.74    3.93
   2   7   0   60.50    4.28
   3  -7   0    2.22    0.34
   3  -7   0    2.28    0.29
   3   7   0    2.44    0.60
   4  -7   0    2.63    0.34
   4  -7   0    2.92    0.21
   4  -7   0    2.86    0.38
   4   7   0    3.58    0.73
   5  -7   0   15.92    1.23
   5  -7   0   15.04    1.04
   5   7   0   15.69    1.58
   6  -7   0   18.60    1.42
   6  -7   0   17.96    1.23
   6  -7   0   17.42    1.22
  -6  -7   0   18.80    1.23
   6   7   0   18.98    1.81
   7  -7   0    6.16    0.45
   7  -7   0    7.12    0.67
   7  -7   0    6.31    0.44
  -7  -7   0    6.23    0.44
   7   7   0    7.24    1.07
   8  -7   0    2.03    0.37
   8  -7   0    2.11    0.16
  -8  -7   0    2.08    0.17
  -8  -7   0    1.97    0.16
   8  -7   0    2.08    0.18
   8   7   0    1.53    0.28
  -8   7   0    3.74    0.45
   8   7   0    1.72    0.61
   8   7   0    1.55    0.28
   9  -7   0    2.73    0.21
   9  -7   0    2.47    0.23
  -9  -7   0    2.72    0.21
   9  -7   0    2.78    0.23
  -9  -7   0    2.68    0.22
  -9   7   0    3.56    0.48
   9   7   0    2.91    0.40
   9   7   0    2.71    0.38
  10  -7   0    3.61    0.31
  10  -7   0    3.82    0.30
  10  -7   0    4.01    0.29
 -10  -7   0    3.70    0.30
 -10  -7   0    3.90    0.29
  10   7   0    4.41    0.46
 -10   7   0    4.41    0.54
  10   7   0    4.12    0.47
 -11  -7   0    8.69    0.58
 -11  -7   0    7.74    0.60
  11  -7   0    8.39    0.59
  11  -7   0    7.75    0.60
 -11  -7   0    8.09    0.59
  11  -7   0    8.39    0.59
 -11   7   0    9.66    0.82
  11   7   0    8.46    0.73
  11   7   0    8.22    0.73
  12  -7   0   17.54    1.35
 -12  -7   0   20.29    1.33
  12  -7   0   19.63    1.37
  12  -7   0   19.48    1.33
  12  -7   0   19.89    1.33
 -12  -7   0   19.46    1.35
 -12  -7   0   18.03    1.34
  12   7   0   20.32    1.46
 -12   7   0   21.54    1.52
  12   7   0   19.63    1.46
 -13  -7   0   17.04    1.14
 -13  -7   0   15.86    1.16
  13  -7   0   17.14    1.19
  13  -7   0   16.43    1.14
  13  -7   0   16.90    1.15
 -13  -7   0   16.84    1.16
  13   7   0   16.42    1.27
  13   7   0   16.50    1.27
 -13   7   0   17.07    1.32
 -14  -7   0   10.08    0.80
 -14  -7   0   11.62    0.79
  14  -7   0   11.60    0.79
 -14  -7   0   11.74    0.82
  14  -7   0   11.68    0.85
  14   7   0   11.41    0.92
  14   7   0   11.29    0.92
  15  -7   0    3.51    0.36
 -15  -7   0    3.69    0.32
  15   7   0    3.55    0.41
 -16  -7   0    0.10    0.11
  16  -7   0    0.35    0.14
  16   7   0    0.18    0.15
   0  -8   0  107.40    7.28
   0   8   0  106.71    7.62
   1  -8   0   53.51    3.74
   1  -8   0   56.53    3.76
  -1  -8   0   52.93    3.73
   1   8   0   54.44    4.12
  -1   8   0   52.17    4.06
   2  -8   0   14.96    1.18
   2   8   0   15.10    1.52
   3  -8   0    2.96    0.39
   3   8   0    2.31    0.65
   4  -8   0    3.51    0.24
   4  -8   0    3.01    0.43
  -4   8   0    2.43    0.44
   4   8   0    3.38    0.79
   5  -8   0   10.58    0.67
   5  -8   0   10.47    0.88
   5   8   0    9.28    0.79
  -5   8   0    8.91    0.75
   5   8   0    9.66    1.26
  -5   8   0    9.28    0.77
  -6  -8   0    5.25    0.34
   6  -8   0    5.39    0.59
   6  -8   0    5.13    0.36
   6  -8   0    5.34    0.35
  -6   8   0    3.73    0.44
   6   8   0    4.40    0.51
  -6   8   0    4.52    0.47
   6   8   0    3.78    0.50
   6   8   0    5.21    0.52
   6   8   0    4.71    0.96
  -7  -8   0    2.92    0.22
   7  -8   0    3.20    0.22
   7   8   0    2.86    0.41
   7   8   0    2.55    0.37
  -7   8   0    1.88    0.30
   7   8   0    2.44    1.07
   8  -8   0    2.83    0.24
   8  -8   0    2.98    0.26
  -8  -8   0    3.79    0.25
  -8  -8   0    3.10    0.24
   8   8   0    3.39    0.43
   8   8   0    3.35    0.44
   9  -8   0    0.07    0.06
  -9  -8   0    0.07    0.05
  -9  -8   0    0.05    0.05
   9  -8   0    0.03    0.07
   9  -8   0    0.10    0.06
   9   8   0    0.11    0.18
   9   8   0    0.02    0.19
 -10  -8   0    0.63    0.09
  10  -8   0    0.67    0.09
  10  -8   0    0.73    0.11
  10  -8   0    0.56    0.11
 -10  -8   0    0.54    0.09
  10   8   0    0.58    0.24
  10   8   0    0.49    0.22
 -11  -8   0    3.65    0.28
  11  -8   0    3.25    0.30
 -11  -8   0    3.17    0.28
 -11  -8   0    3.53    0.31
  11  -8   0    3.79    0.29
  11   8   0    3.62    0.47
  11   8   0    3.44    0.46
  12  -8   0    5.97    0.44
 -12  -8   0    5.74    0.45
 -12  -8   0    6.07    0.46
 -12  -8   0    6.20    0.44
  12  -8   0    6.04    0.50
  12  -8   0    6.05    0.44
  12  -8   0    5.45    0.46
  12   8   0    5.64    0.59
  12   8   0    6.31    0.60
  13  -8   0    6.76    0.49
  13  -8   0    6.78    0.54
 -13  -8   0    6.98    0.49
  13  -8   0    6.82    0.49
 -13  -8   0    7.07    0.51
 -13  -8   0    5.87    0.50
  13   8   0    6.71    0.64
  13   8   0    6.59    0.63
  14  -8   0    4.80    0.42
 -14  -8   0    4.50    0.36
 -14  -8   0    4.86    0.39
  14  -8   0    4.63    0.35
  14   8   0    5.32    0.50
  14   8   0    4.09    0.49
 -15  -8   0    0.83    0.11
  15  -8   0    0.86    0.17
 -15  -8   0    0.67    0.14
  15   8   0    0.78    0.22
  15   8   0    0.77    0.22
 -16  -8   0    0.19    0.10
  16  -8   0    0.05    0.12
  16   8   0    0.20    0.15
   0  -9   0   26.13    1.82
   0   9   0   24.82    1.75
   0   9   0   23.97    1.72
   0   9   0   23.08    1.74
   0   9   0   24.75    2.21
   1  -9   0   14.43    1.13
  -1   9   0   12.85    1.03
   1   9   0   13.80    1.04
   1   9   0   14.73    1.51
   1   9   0   13.89    1.05
  -1   9   0   13.83    1.03
  -1   9   0   14.43    1.05
   1   9   0   14.18    1.06
   2  -9   0    1.61    0.32
   2   9   0    1.88    0.27
  -2   9   0    1.68    0.24
   2   9   0    1.31    0.25
  -2   9   0    1.00    0.20
   2   9   0    1.45    0.25
  -2   9   0    1.09    0.21
   2   9   0    1.09    0.51
   3  -9   0    2.44    0.42
  -3   9   0    2.37    0.30
   3   9   0    2.91    0.35
   3   9   0    2.22    0.33
   3   9   0    2.74    0.33
   3   9   0    2.79    0.77
  -3   9   0    2.36    0.32
  -3   9   0    2.42    0.30
   3   9   0    2.42    0.32
   4  -9   0    2.33    0.42
   4  -9   0    2.52    0.19
   4   9   0    2.92    0.35
  -4   9   0    2.58    0.33
   4   9   0    3.02    0.86
   4   9   0    2.52    0.35
  -4   9   0    2.65    0.32
   4   9   0    2.91    0.37
   4   9   0    2.13    0.33
   5  -9   0    2.22    0.17
  -5   9   0    1.96    0.28
   5   9   0    2.08    0.32
  -5   9   0    1.89    0.28
   5   9   0    1.83    0.29
   5   9   0    2.44    0.34
   5   9   0    1.77    0.30
   6  -9   0    2.26    0.18
  -6  -9   0    2.29    0.17
   6  -9   0    2.23    0.19
   6   9   0    2.27    0.34
   6   9   0    2.38    0.36
  -6   9   0    1.87    0.28
   6   9   0    2.22    0.34
  -7  -9   0    0.72    0.08
   7  -9   0    0.63    0.08
   7  -9   0    0.69    0.10
  -7   9   0    0.67    0.19
   7   9   0    0.45    0.23
   7   9   0    0.58    0.22
  -8  -9   0    1.98    0.19
   8  -9   0    2.57    0.19
   8  -9   0    2.07    0.20
   8   9   0    2.51    0.38
   8   9   0    2.55    0.37
   9  -9   0    0.20    0.07
   9  -9   0    0.07    0.08
  -9  -9   0    0.12    0.06
  -9  -9   0    0.12    0.06
   9  -9   0    0.07    0.07
   9   9   0   -0.32    0.20
   9   9   0    0.02    0.20
  10  -9   0    1.54    0.16
  10  -9   0    1.53    0.18
 -10  -9   0    1.36    0.15
  10  -9   0    1.38    0.17
 -10  -9   0    1.73    0.16
  10   9   0    1.38    0.30
  10   9   0    2.21    0.36
 -11  -9   0    0.56    0.11
  11  -9   0    0.44    0.11
  11  -9   0    0.55    0.16
  11  -9   0    0.60    0.10
  11  -9   0    0.37    0.10
 -11  -9   0    0.64    0.10
  11   9   0    0.70    0.25
  11   9   0    0.39    0.22
 -12  -9   0    0.03    0.10
  12  -9   0   -0.04    0.07
 -12  -9   0    0.03    0.07
 -12  -9   0    0.06    0.07
  12  -9   0   -0.16    0.12
  12  -9   0   -0.06    0.07
  12  -9   0   -0.03    0.09
  12   9   0    0.21    0.19
  12   9   0    0.03    0.21
 -13  -9   0    0.95    0.15
  13  -9   0    0.71    0.12
 -13  -9   0    1.00    0.13
  13  -9   0    0.74    0.17
  13  -9   0    0.72    0.11
  13   9   0    0.76    0.26
  13   9   0    0.82    0.24
 -14  -9   0    0.38    0.12
  14  -9   0    0.61    0.15
 -14  -9   0    0.42    0.10
  14  -9   0    0.61    0.10
  14   9   0    0.49    0.21
  14   9   0    0.51    0.21
 -15  -9   0    0.11    0.10
  15  -9   0   -0.01    0.11
  15   9   0    0.20    0.18
  15   9   0    0.09    0.17
   0  10   0    1.89    0.29
   0  10   0    2.15    0.31
   0  10   0    1.46    0.26
  -1  10   0    0.17    0.13
   1  10   0    0.36    0.18
   1  10   0    0.13    0.15
   1  10   0    0.33    0.16
  -1  10   0    0.44    0.17
  -1  10   0    0.36    0.17
  -2  10   0    1.45    0.25
   2  10   0    1.46    0.27
  -2  10   0    1.81    0.29
   2  10   0    1.26    0.25
  -2  10   0    1.67    0.26
   2  10   0    1.65    0.28
   3 -10   0    4.86    0.36
  -3  10   0    5.66    0.51
  -3  10   0    4.89    0.47
   3  10   0    4.65    0.51
  -3  10   0    5.38    0.51
   3  10   0    5.35    0.53
   3  10   0    5.26    0.53
   4 -10   0    4.27    0.32
   4  10   0    4.38    0.50
  -4  10   0    4.17    0.46
  -4  10   0    4.83    0.48
   4  10   0    4.57    0.50
   4  10   0    3.96    0.48
   4  10   0    4.75    0.50
   5 -10   0    0.45    0.08
   5  10   0    0.29    0.21
   5  10   0    0.14    0.19
   5  10   0    0.58    0.20
   5  10   0    0.69    0.23
  -5  10   0    0.24    0.17
  -5  10   0    0.25    0.16
   6 -10   0    0.95    0.10
  -6 -10   0    0.89    0.10
   6 -10   0    0.98    0.12
  -6  10   0    0.96    0.23
   6  10   0    0.54    0.22
   6  10   0    0.68    0.25
   6  10   0    0.61    0.24
   7 -10   0    1.60    0.17
   7 -10   0    1.68    0.15
  -7 -10   0    1.67    0.15
  -7  10   0    1.41    0.26
   7  10   0    1.67    0.31
   7  10   0    1.82    0.32
   8 -10   0    1.51    0.17
  -8 -10   0    1.42    0.14
   8 -10   0    1.65    0.16
   8  10   0    1.53    0.30
   8  10   0    1.65    0.32
   9 -10   0    5.04    0.41
  -9 -10   0    5.12    0.40
  -9 -10   0    5.39    0.39
   9 -10   0    5.26    0.41
   9 -10   0    5.91    0.40
   9  10   0    5.40    0.56
   9  10   0    5.61    0.57
  10 -10   0    3.31    0.28
  10 -10   0    3.13    0.29
 -10 -10   0    3.74    0.27
 -10 -10   0    3.37    0.28
  10  10   0    3.38    0.46
  10  10   0    3.60    0.45
 -11 -10   0    6.25    0.42
  11 -10   0    5.70    0.47
 -11 -10   0    5.12    0.42
  11 -10   0    6.09    0.42
  11 -10   0    5.74    0.43
  11 -10   0    4.96    0.43
  11  10   0    5.65    0.57
  11  10   0    5.72    0.59
 -12 -10   0    2.50    0.25
 -12 -10   0    2.42    0.21
  12 -10   0    2.27    0.21
  12 -10   0    2.17    0.27
  12 -10   0    2.11    0.21
  12  10   0    2.21    0.35
  12  10   0    2.54    0.35
 -13 -10   0    0.03    0.08
  13 -10   0    0.10    0.12
  13 -10   0    0.13    0.08
  13 -10   0    0.09    0.08
 -13 -10   0    0.13    0.10
  13  10   0    0.09    0.17
  13  10   0    0.01    0.16
   0  11   0    0.00    0.18
   0  11   0    0.03    0.16
   0  11   0    0.05    0.14
  -1  11   0    0.31    0.22
  -1  11   0    0.76    0.20
   1  11   0    0.46    0.19
  -1  11   0    0.39    0.19
   1  11   0    0.68    0.24
   1  11   0    0.26    0.19
  -2  11   0    2.31    0.36
   2  11   0    2.27    0.37
  -2  11   0    2.23    0.33
  -2  11   0    2.32    0.33
   2  11   0    1.98    0.34
   2  11   0    2.27    0.36
   3  11   0    4.55    0.52
   3  11   0    4.66    0.55
  -3  11   0    4.08    0.52
  -3  11   0    4.59    0.45
  -3  11   0    4.92    0.52
   3  11   0    4.98    0.52
   4  11   0    2.99    0.41
  -4  11   0    3.05    0.40
   4  11   0    3.39    0.45
   4  11   0    2.08    0.36
  -4  11   0    2.99    0.40
   5 -11   0    1.23    0.13
   5  11   0    1.14    0.28
   5  11   0    0.80    0.27
   5  11   0    0.63    0.25
  -5  11   0    1.05    0.25
   6 -11   0    0.54    0.08
   6 -11   0    0.42    0.08
  -6 -11   0    0.38    0.07
  -6  11   0    0.17    0.18
   6  11   0    0.18    0.23
   6  11   0    0.31    0.25
   6  11   0    0.47    0.23
   7 -11   0    0.57    0.09
   7 -11   0    0.28    0.09
  -7 -11   0    0.43    0.07
   7  11   0    0.14    0.22
   7  11   0    0.29    0.21
   8 -11   0    2.30    0.22
  -8 -11   0    2.39    0.20
   8 -11   0    2.53    0.21
   8  11   0    2.76    0.40
   8  11   0    2.43    0.36
   9 -11   0    4.98    0.37
  -9 -11   0    4.60    0.37
  -9 -11   0    5.27    0.36
   9 -11   0    4.33    0.38
   9  11   0    5.28    0.52
   9  11   0    5.24    0.55
  10 -11   0    6.70    0.52
 -10 -11   0    7.20    0.51
  10 -11   0    7.61    0.52
  10 -11   0    6.47    0.56
  10  11   0    7.65    0.65
  10  11   0    7.94    0.67
 -11 -11   0    3.84    0.31
 -11 -11   0    4.37    0.37
  11 -11   0    3.82    0.31
  11 -11   0    4.09    0.31
  11 -11   0    3.77    0.36
  11  11   0    4.44    0.44
  11  11   0    4.04    0.45
  12 -11   0    1.84    0.19
  12 -11   0    2.08    0.19
 -12 -11   0    2.16    0.18
  12 -11   0    1.79    0.24
 -12 -11   0    1.73    0.21
  12  11   0    2.46    0.33
  12  11   0    2.27    0.31
   0  12   0    0.33    0.20
   0  12   0    0.13    0.24
   0  12   0    0.16    0.17
   1  12   0    1.07    0.28
  -1  12   0    0.66    0.27
  -1  12   0    0.79    0.25
  -1  12   0    0.62    0.20
   1  12   0    0.46    0.26
   1  12   0    0.60    0.22
  -2  12   0    0.64    0.26
  -2  12   0    0.61    0.18
  -2  12   0    0.71    0.22
   2  12   0    0.44    0.26
   2  12   0    0.51    0.23
   2  12   0    0.56    0.22
   3 -12   0    0.60    0.08
   3  12   0    1.09    0.27
  -3  12   0    0.69    0.22
   3  12   0    0.56    0.23
  -3  12   0    0.78    0.26
   3  12   0    0.66    0.27
   4 -12   0    0.20    0.06
   4  12   0    0.08    0.20
   4  12   0   -0.05    0.23
  -4  12   0    0.13    0.20
   4  12   0    0.10    0.21
   5 -12   0    0.69    0.10
   5 -12   0    0.98    0.10
   5  12   0    0.93    0.28
  -5  12   0    0.81    0.24
   5  12   0    0.81    0.27
   5  12   0    0.82    0.27
   6 -12   0    0.90    0.11
   6 -12   0    0.73    0.11
   6  12   0    0.91    0.28
   6  12   0    0.89    0.28
   7 -12   0    0.46    0.09
   7 -12   0    0.46    0.08
   7  12   0    0.36    0.22
   8 -12   0    2.51    0.22
   8  12   0    2.68    0.38
   9 -12   0    3.31    0.26
  -9 -12   0    3.12    0.25
   9 -12   0    3.52    0.27
   9  12   0    3.34    0.43
  10 -12   0    3.66    0.28
 -10 -12   0    3.73    0.29
  10 -12   0    3.68    0.29
  10 -12   0    3.52    0.34
  10  12   0    3.87    0.43
   0  13   0   14.90    1.13
   0  13   0   14.19    1.08
   0  13   0   13.88    1.11
  -1  13   0    5.07    0.55
   1  13   0    5.26    0.55
   1  13   0    6.85    0.62
  -1  13   0    6.24    0.59
  -1  13   0    5.04    0.49
   1  13   0    5.00    0.56
   2  13   0    4.15    0.46
  -2  13   0    4.02    0.50
   2  13   0    4.28    0.48
   2  13   0    3.43    0.47
  -3  13   0    1.55    0.28
   3  13   0    1.08    0.29
   3  13   0    0.89    0.25
   3  13   0    1.05    0.27
   4  13   0    0.98    0.27
   4  13   0    1.10    0.26
   4  13   0    0.62    0.24
   5  13   0    2.17    0.34
   5  13   0    1.80    0.48
   5  13   0    1.84    0.33
   6 -13   0    1.52    0.14
   6  13   0    1.39    0.28
   7 -13   0    1.58    0.14
   7  13   0    1.20    0.27
   8 -13   0    0.66    0.09
   8  13   0    0.43    0.20
   1  14   0    6.82    0.57
   3  14   0    0.03    0.19
   3  14   0    0.12    0.18
   4  14   0    2.09    0.30
   4  14   0    1.76    0.30
 -19   0   1    0.09    0.20
 -18   0   1    0.23    0.21
 -17   0   1    0.20    0.21
  17   0  -1    0.46    0.20
 -16   0   1    3.72    0.47
  16   0  -1    4.06    0.40
 -15   0   1    8.20    0.70
  15   0  -1    7.77    0.63
  14   0  -1   16.13    1.13
 -14   0   1   15.06    1.18
 -13   0   1   15.55    1.18
  13   0  -1   16.30    1.14
 -12   0   1   16.66    1.26
 -11   0   1   23.90    1.72
 -10   0   1   11.81    0.89
  10   0  -1   11.25    1.21
   9   0  -1    4.66    0.37
  -9   0   1    4.09    0.41
   8   0  -1   19.25    1.18
  -8   0   1   13.96    1.19
   7   0  -1   35.31    2.10
  -7   0   1   25.88    2.10
   6   0  -1   17.96    1.23
   5   0  -1   31.72    1.88
  -5   0   1   24.82    1.89
  -5   0   1   26.70    1.88
  -4   0   1   28.40    2.02
   4   0  -1   31.55    2.02
  -3   0   1    0.68    0.08
   3   0  -1    0.77    0.08
   2   0  -1  182.88   11.94
  -2   0   1  175.99   11.95
  -1   0   1  869.22   57.85
   0   0  -1  967.44   63.13
   0   0   1 1000.00   63.13
   0   0   1  878.48   63.11
   1   0   1  168.07   12.04
  -1   0  -1  189.75   12.05
   1   0   1  204.30   12.05
   1   0   1  161.97   12.05
   2   0   1    0.89    0.08
   2   0   1    0.68    0.08
  -2   0  -1    0.58    0.08
  -3   0  -1   28.66    2.10
   3   0   1   33.57    2.10
   3   0   1   31.17    2.09
   4   0   1   34.72    2.24
   4   0   1   31.87    2.25
   5   0   1   18.04    1.26
   5   0   1   20.75    1.34
   5   0   1   16.95    1.28
   6   0   1   34.03    2.34
   6   0   1   35.84    2.42
   6   0   1   34.17    2.36
   7   0   1   21.07    1.36
  -7   0  -1   14.61    1.25
   7   0   1   17.78    1.26
   8   0   1    4.31    0.36
  -8   0  -1    3.64    0.38
   9   0   1   11.92    0.84
  -9   0  -1   10.13    0.84
  12   0   1   15.69    1.14
 -12   0  -1   16.15    1.18
 -13   0  -1   15.35    1.14
  13   0   1   14.87    1.09
 -14   0  -1    6.79    0.66
  14   0   1    8.00    0.62
  15   0   1    3.68    0.39
 -15   0  -1    3.62    0.45
 -16   0  -1   -0.06    0.19
  16   0   1    0.16    0.15
  17   0   1    0.34    0.17
 -17   0  -1    0.15    0.21
  18   0   1    0.61    0.18
 -18   0  -1    0.13    0.19
 -19  -1   1    0.14    0.18
 -19   1   1   -0.07    0.18
  18  -1  -1    0.65    0.19
 -18  -1   1    0.53    0.21
 -18   1   1    0.40    0.23
 -17  -1   1    0.29    0.21
  17  -1  -1    0.30    0.16
 -17   1   1    0.37    0.23
 -16  -1   1    1.08    0.25
  16  -1  -1    0.65    0.18
 -16   1   1    0.78    0.27
  15  -1  -1    7.91    0.61
 -15  -1   1    7.37    0.67
 -15   1   1    7.54    0.69
  14  -1  -1    8.90    0.68
 -14  -1   1    8.77    0.73
 -14   1   1    9.20    0.76
 -13  -1   1    8.99    0.71
  13  -1  -1    9.34    0.67
 -13  -1   1    8.95    0.64
 -13   1   1    8.16    0.78
 -13   1   1    9.05    0.74
 -12   1   1    5.39    0.56
 -12   1   1    5.87    0.53
 -11  -1   1    4.27    0.47
 -11  -1   1    5.27    0.36
 -11   1   1    4.93    0.50
 -10  -1   1    3.50    0.37
 -10  -1   1    4.05    0.29
  10  -1  -1    3.79    0.35
  10   1  -1    3.38    0.52
 -10   1   1    4.05    0.42
  -9  -1   1    0.66    0.16
  -9  -1   1    1.21    0.11
   9  -1  -1    1.12    0.17
   9   1  -1    1.69    0.34
  -9   1   1    0.93    0.21
   8  -1  -1   11.20    0.78
  -8  -1   1   10.75    0.73
  -8   1   1    8.21    0.79
   8   1  -1   10.37    0.76
   8   1  -1   12.27    0.94
   7  -1  -1   10.43    0.66
  -7  -1   1    7.02    0.63
   7   1  -1    9.91    0.63
  -7   1   1    7.31    0.67
  -6  -1   1    5.93    0.43
  -6  -1   1    4.71    0.43
   6  -1  -1    6.95    0.45
   6   1  -1    6.73    0.43
  -6   1   1    4.67    0.46
   5  -1  -1    1.00    0.12
  -5  -1   1    0.86    0.10
  -5  -1   1    1.02    0.11
   5   1  -1    0.76    0.09
  -5   1   1    1.00    0.15
  -4  -1   1    1.53    0.13
   4  -1  -1    1.81    0.16
  -4   1   1    1.44    0.15
  -4   1   1    1.63    0.18
   4   1  -1    1.42    0.13
  -3  -1   1   21.75    1.41
  -3  -1   1   20.29    1.42
   3  -1  -1   21.39    1.43
  -3   1   1   19.87    1.43
   3   1  -1   22.09    1.41
   2  -1  -1  141.81    9.53
  -2  -1   1  144.11    9.51
  -1  -1   1  402.62   24.99
  -1  -1   1  354.04   25.01
   1   1  -1  339.98   25.00
   1   1  -1  405.02   24.98
   0  -1   1  410.61   25.77
   0  -1   1  354.09   25.74
   0   1  -1  371.17   25.74
   0   1   1  381.99   25.77
   0   1  -1  415.99   25.75
  -1  -1  -1  155.91    9.75
   1  -1   1  136.05    9.74
   1  -1   1  143.17    9.74
   1   1   1  148.48    9.79
  -1   1  -1  147.20    9.75
  -1   1  -1  145.45    9.75
   1   1   1  147.36    9.74
   2  -1   1   22.50    1.49
   2  -1   1   20.65    1.49
  -2  -1  -1   22.55    1.48
   2   1   1   20.71    1.47
  -2   1  -1   20.87    1.49
   2   1   1   23.12    1.49
   2   1   1   23.13    1.55
  -3  -1  -1    1.41    0.14
   3  -1   1    1.48    0.15
   3   1   1    1.80    0.16
   4  -1   1    0.80    0.11
   4  -1   1    1.00    0.12
  -4   1  -1    0.73    0.14
   4   1   1    0.69    0.17
   4   1   1    0.75    0.12
   5  -1   1    6.47    0.46
  -5   1  -1    5.28    0.47
   5   1   1    5.45    0.46
   5   1   1    6.69    0.56
   6  -1   1    9.95    0.68
   6  -1   1   10.27    0.69
   6   1   1    8.34    0.69
  -6   1  -1    8.04    0.70
   6   1   1    9.95    0.80
  -7  -1  -1    8.48    0.70
   7  -1   1   10.89    0.73
   7  -1   1   10.39    0.71
   7   1   1   10.82    0.85
   7   1   1    8.97    0.72
  -7   1  -1    8.21    0.73
   8  -1   1    1.23    0.18
   8   1   1    0.80    0.17
   8   1   1    1.41    0.32
  -8   1  -1    0.81    0.19
   9  -1   1    3.94    0.36
  -9  -1  -1    3.73    0.28
  -9  -1  -1    3.85    0.29
  -9   1  -1    3.72    0.39
  10  -1   1    4.87    0.47
 -10  -1  -1    5.54    0.38
 -10   1  -1    4.64    0.49
  12  -1   1    9.27    0.69
 -12  -1  -1    9.89    0.66
 -12  -1  -1    8.47    0.73
  12   1   1    9.16    0.71
 -12   1  -1    8.72    0.76
 -13  -1  -1    7.51    0.68
  13  -1   1    8.45    0.64
 -13   1  -1    8.26    0.71
  13   1   1    8.54    0.66
  14  -1   1    7.33    0.59
 -14  -1  -1    6.90    0.63
 -14   1  -1    6.72    0.66
  14   1   1    7.31    0.60
 -15  -1  -1    0.52    0.22
  15  -1   1    1.11    0.21
  15   1   1    1.02    0.22
 -15   1  -1    0.28    0.23
 -16  -1  -1    0.22    0.20
  16  -1   1   -0.03    0.14
 -16   1  -1    0.24    0.22
  16   1   1    0.30    0.16
 -17  -1  -1    0.65    0.22
  17  -1   1    0.32    0.17
  17   1   1    0.56    0.33
 -17   1  -1    0.47    0.22
  18  -1   1    0.20    0.15
 -18  -1  -1    0.09    0.18
 -18   1  -1    0.07    0.20
  18   1   1   -0.09    0.13
  19  -2  -1    0.19    0.15
 -19  -2   1    0.02    0.18
 -19   2   1    0.02    0.19
  19   2  -1    0.08    0.14
 -18  -2   1    0.44    0.22
  18  -2  -1    1.01    0.20
 -18   2   1    0.88    0.27
  17  -2  -1    0.88    0.21
 -17  -2   1    0.69    0.23
 -17   2   1    0.57    0.27
 -16  -2   1   -0.04    0.19
  16  -2  -1    0.33    0.15
 -16   2   1    0.11    0.23
 -15  -2   1    2.47    0.32
  15  -2  -1    1.29    0.21
 -15   2   1    2.19    0.36
  14  -2  -1    5.11    0.41
 -14  -2   1    4.55    0.45
 -14  -2   1    4.36    0.36
 -14   2   1    4.02    0.60
 -14   2   1    4.35    0.50
 -13  -2   1    0.10    0.14
 -13  -2   1    0.22    0.09
  13  -2  -1    0.21    0.12
 -13   2   1    0.00    0.21
 -13   2   1    0.41    0.20
 -12  -2   1    2.23    0.20
 -12  -2   1    1.94    0.17
 -12  -2   1    2.35    0.28
  12  -2  -1    1.57    0.22
 -12   2   1    2.25    0.37
 -12   2   1    2.72    0.35
 -11  -2   1    8.65    0.60
 -11  -2   1    8.38    0.59
 -11   2   1    8.22    0.74
 -10  -2   1    8.81    0.59
  10  -2  -1    8.06    0.67
 -10  -2   1    8.27    0.66
 -10  -2   1    8.96    0.60
  10   2  -1    6.99    0.86
 -10   2   1    9.42    0.74
   9  -2  -1    3.13    0.24
  -9  -2   1    3.24    0.30
  -9  -2   1    3.32    0.23
   9  -2  -1    2.92    0.31
   9   2  -1    2.12    0.44
  -9   2   1    3.43    0.37
  -8  -2   1    2.20    0.16
   8  -2  -1    2.08    0.17
  -8  -2   1    1.82    0.21
   8  -2  -1    2.07    0.23
   8   2  -1    1.82    0.37
  -8   2   1    2.06    0.29
   7  -2  -1    1.13    0.16
  -7  -2   1    1.19    0.10
   7  -2  -1    1.19    0.10
  -7  -2   1    0.99    0.13
  -7   2   1    0.96    0.20
   7   2  -1    1.21    0.29
   7   2  -1    1.05    0.15
   6  -2  -1    9.21    0.59
  -6  -2   1    7.24    0.54
  -6  -2   1    7.35    0.55
  -6   2   1    7.07    0.61
   6   2  -1    8.22    0.72
  -5  -2   1    6.73    0.49
   5  -2  -1    7.46    0.53
  -5  -2   1    7.20    0.49
   5   2  -1    7.25    0.64
  -5   2   1    6.50    0.55
   4  -2  -1   38.67    2.49
  -4  -2   1   36.48    2.45
  -4  -2   1   37.58    2.45
   4   2  -1   35.83    2.58
  -4   2   1   34.38    2.50
   3  -2  -1    4.23    0.32
  -3  -2   1    3.98    0.28
  -3  -2   1    3.70    0.27
  -3   2   1    4.08    0.34
   3   2  -1    3.68    0.40
  -2  -2   1   15.86    1.12
   2  -2  -1   16.37    1.14
  -2  -2   1   17.42    1.13
   2   2  -1   16.75    1.22
  -1  -2   1    1.26    0.12
  -1  -2   1    1.06    0.11
  -1   2   1    1.02    0.20
   1   2  -1    1.74    0.23
   0  -2   1    1.09    0.12
   0  -2   1    1.00    0.10
   0   2  -1    1.14    0.19
   0   2  -1    1.02    0.11
   0   2   1    0.97    0.20
   1  -2   1   17.22    1.22
  -1   2  -1   15.82    1.22
   1   2   1   20.32    1.33
  -1   2  -1   18.15    1.27
   2  -2   1    4.41    0.33
  -2  -2  -1    3.95    0.32
   2   2   1    4.47    0.44
  -3  -2  -1   36.47    2.42
   3  -2   1   38.84    2.44
  -3   2  -1   34.68    2.44
   3   2   1   33.62    2.53
   4  -2   1    6.92    0.54
   4  -2   1    7.78    0.54
  -4   2  -1    6.66    0.55
   4   2   1    7.38    0.66
  -5  -2  -1    7.35    0.55
   5  -2   1    8.53    0.59
   5  -2   1    7.77    0.59
   5   2   1    7.69    0.71
  -5   2  -1    7.87    0.61
   5   2   1    7.77    0.60
  -6  -2  -1    1.16    0.10
   6  -2   1    1.17    0.16
  -6  -2  -1    0.86    0.13
   6  -2   1    1.28    0.10
   6  -2   1    1.04    0.16
  -6   2  -1    0.82    0.18
   6   2   1    1.30    0.31
   6   2   1    1.06    0.18
   7  -2   1    1.86    0.23
   7  -2   1    2.10    0.17
   7  -2   1    2.33    0.24
  -7  -2  -1    2.21    0.16
  -7   2  -1    1.91    0.27
   7   2   1    1.85    0.37
   7   2   1    1.83    0.26
   8  -2   1    2.80    0.30
   8  -2   1    3.06    0.23
   8  -2   1    3.07    0.31
  -8  -2  -1    3.18    0.23
  -8   2  -1    2.71    0.36
   8   2   1    3.03    0.49
   9  -2   1    8.77    0.67
  -9  -2  -1    8.47    0.58
  -9  -2  -1    7.79    0.57
  -9   2  -1    8.21    0.69
  10  -2   1    7.81    0.66
 -10  -2  -1    7.82    0.55
 -10  -2  -1    8.54    0.57
 -10   2  -1    6.97    0.68
 -11  -2  -1    1.81    0.19
 -11  -2  -1    1.93    0.17
  11  -2   1    1.78    0.23
 -11   2  -1    2.47    0.33
  12  -2   1    0.17    0.11
 -12  -2  -1    0.24    0.15
 -12  -2  -1    0.40    0.08
 -12  -2  -1    0.27    0.09
 -12   2  -1    0.32    0.20
  12   2   1    0.09    0.14
  13  -2   1    4.91    0.40
 -13  -2  -1    4.11    0.44
 -13  -2  -1    4.72    0.36
 -13   2  -1    4.11    0.49
  13   2   1    4.13    0.44
 -14  -2  -1    1.33    0.20
 -14  -2  -1    1.72    0.29
  14  -2   1    1.79    0.24
  14   2   1    2.23    0.29
 -14   2  -1    2.04    0.34
  15  -2   1    0.10    0.15
 -15  -2  -1    0.24    0.20
 -15   2  -1    0.08    0.23
 -16  -2  -1    0.47    0.22
  16  -2   1    0.75    0.21
 -16   2  -1    0.68    0.26
  17  -2   1    0.70    0.20
 -17   2  -1    0.49    0.23
  17   2   1    0.49    0.19
  18  -2   1    0.05    0.15
 -18   2  -1    0.12    0.19
  18   2   1    0.28    0.15
  19  -3  -1    0.53    0.17
 -19  -3   1    0.83    0.22
  19   3  -1    0.53    0.17
 -19   3   1    0.53    0.23
 -18  -3   1    0.72    0.23
  18  -3  -1    1.47    0.23
  18   3  -1    1.17    0.23
 -18   3   1    0.82    0.27
 -17  -3   1    0.64    0.22
  17  -3  -1    0.82    0.21
 -17   3   1    0.49    0.27
  16  -3  -1    0.29    0.15
 -16  -3   1    0.18    0.19
 -16   3   1   -0.10    0.24
 -15  -3   1    0.12    0.10
 -15  -3   1    0.05    0.15
  15  -3  -1    0.19    0.12
 -15   3   1    0.49    0.25
 -14  -3   1    0.99    0.14
  14  -3  -1    0.84    0.16
 -14  -3   1    1.05    0.21
 -14  -3   1    1.07    0.13
 -14   3   1    0.77    0.26
 -13  -3   1    0.31    0.09
 -13  -3   1    0.31    0.08
  13  -3  -1    0.22    0.10
 -13  -3   1    0.21    0.14
 -13   3   1    0.16    0.20
  12  -3  -1   13.42    0.97
  12  -3  -1   13.01    0.94
 -12  -3   1   14.52    1.00
 -12  -3   1   14.17    0.94
 -12  -3   1   14.91    0.96
 -12  -3   1   13.45    0.95
 -12   3   1   14.85    1.07
  12   3  -1   12.07    1.03
 -12   3   1   13.31    1.12
 -11  -3   1   31.64    2.16
 -11  -3   1   33.83    2.17
  11   3  -1   30.59    2.57
 -11   3   1   32.31    2.32
  10  -3  -1   34.59    2.26
  10  -3  -1   32.62    2.25
 -10  -3   1   35.24    2.26
  10  -3  -1   33.70    2.36
  10  -3  -1   31.90    2.35
 -10  -3   1   33.89    2.25
 -10   3   1   35.69    2.41
  10   3  -1   30.73    2.60
   9  -3  -1    5.96    0.46
   9  -3  -1    6.67    0.47
  -9  -3   1    6.70    0.46
   9  -3  -1    6.45    0.55
  -9  -3   1    6.98    0.47
  -9  -3   1    8.87    0.62
   9   3  -1    5.41    0.74
  -9   3   1    7.47    0.62
   8  -3  -1    3.25    0.32
  -8  -3   1    3.52    0.24
  -8  -3   1    2.72    0.28
  -8   3   1    3.04    0.40
   8   3  -1    4.37    0.57
  -7  -3   1    0.22    0.08
   7  -3  -1    0.71    0.14
  -7  -3   1    0.59    0.06
   7  -3  -1    0.57    0.07
  -7   3   1    0.34    0.17
   7   3  -1    0.55    0.25
   6  -3  -1    2.27    0.25
   6  -3  -1    2.39    0.18
  -6  -3   1    2.46    0.17
  -6  -3   1    2.42    0.20
   6   3  -1    1.90    0.38
  -6   3   1    2.50    0.31
  -5  -3   1   14.68    0.97
  -5  -3   1   13.74    0.96
   5  -3  -1   15.26    1.03
  -5   3   1   13.62    1.04
   5   3  -1   13.57    1.16
  -4  -3   1    5.84    0.42
   4  -3  -1    6.46    0.47
  -4  -3   1    6.89    0.42
  -4  -3   1    5.71    0.42
  -4   3   1    4.64    0.48
   4   3  -1    5.79    0.61
   3  -3  -1    3.13    0.27
  -3  -3   1    2.91    0.23
  -3  -3   1    3.10    0.23
  -3  -3   1    2.92    0.23
  -3   3   1    2.49    0.29
   3   3  -1    3.51    0.43
   2  -3  -1   69.88    4.72
  -2  -3   1   66.67    4.70
  -2  -3   1   65.72    4.69
  -2   3   1   75.52    4.84
   2   3  -1   73.51    4.84
  -1  -3   1   79.56    5.67
  -1  -3   1   78.74    5.68
   1  -3  -1   86.51    5.69
  -1   3   1   88.53    5.81
   1   3  -1   91.25    5.81
   0  -3   1   81.00    5.51
   0   3  -1   82.96    5.62
   0   3   1   82.94    5.64
   1  -3   1   68.00    4.59
  -1   3  -1   69.03    4.68
   1   3   1   68.13    4.73
   2  -3   1    3.06    0.27
   2   3   1    3.72    0.44
  -2   3  -1    3.08    0.35
   3  -3   1    7.01    0.48
   3   3   1    4.83    0.61
   4  -3   1   15.06    1.01
   4   3   1   13.09    1.16
   5  -3   1    2.43    0.26
   5  -3   1    2.27    0.24
  -5  -3  -1    2.54    0.17
   5   3   1    1.93    0.39
   6  -3   1    0.69    0.15
   6  -3   1    0.56    0.13
   6  -3   1    0.58    0.07
  -6  -3  -1    0.58    0.06
   6   3   1    0.81    0.30
  -7  -3  -1    3.81    0.27
   7  -3   1    3.51    0.36
   7  -3   1    3.82    0.28
   7  -3   1    4.04    0.36
   7   3   1    3.48    0.56
   8  -3   1    6.15    0.44
   8  -3   1    5.92    0.43
   8  -3   1    6.08    0.53
  -8  -3  -1    6.58    0.44
   8  -3   1    6.02    0.52
  -8  -3  -1    5.80    0.43
   8   3   1    7.51    0.81
   9  -3   1   33.30    2.23
   9  -3   1   33.77    2.24
  -9  -3  -1   35.73    2.24
   9  -3   1   31.62    2.32
  -9  -3  -1   31.35    2.23
   9  -3   1   31.08    2.33
   9   3   1   36.56    2.63
  10  -3   1   29.60    2.09
 -10  -3  -1   31.22    2.09
 -10  -3  -1   32.74    2.10
 -11  -3  -1   14.05    1.12
 -11  -3  -1   13.94    0.97
 -11  -3  -1   13.57    0.96
  11  -3   1   13.93    0.99
  11  -3   1   14.00    0.96
 -11  -3  -1   14.16    0.97
 -11   3  -1   14.52    1.09
 -12  -3  -1    0.07    0.09
 -12  -3  -1    0.14    0.14
  12  -3   1    0.32    0.11
 -12  -3  -1    0.15    0.09
 -12  -3  -1    0.20    0.07
 -12   3  -1    0.36    0.21
 -13  -3  -1    0.75    0.20
 -13  -3  -1    0.91    0.14
 -13  -3  -1    1.09    0.13
  13  -3   1    1.14    0.18
 -13   3  -1    0.79    0.29
 -14  -3  -1   -0.04    0.19
  14  -3   1    0.18    0.13
 -14  -3  -1    0.12    0.10
 -14   3  -1    0.09    0.21
  15  -3   1    0.12    0.15
 -15  -3  -1    0.18    0.11
 -15   3  -1    0.02    0.22
  16  -3   1    0.51    0.20
  16   3   1    0.74    0.22
 -16   3  -1    0.75    0.27
  17  -3   1    1.41    0.25
  17   3   1    1.41    0.25
 -17   3  -1    0.80    0.28
  18  -3   1    0.82    0.18
 -18   3  -1    0.42    0.22
  18   3   1    0.51    0.17
  19  -4  -1    1.12    0.19
 -19   4   1    1.17    0.26
  19   4  -1    1.21    0.21
  18  -4  -1    1.56    0.24
 -18   4   1    1.41    0.30
  18   4  -1    1.17    0.23
 -17  -4   1    0.52    0.21
  17  -4  -1    0.76    0.20
 -17   4   1    0.32    0.26
  17   4  -1    0.79    0.21
  16  -4  -1    0.80    0.18
 -16  -4   1    0.97    0.14
 -16  -4   1    0.48    0.20
 -16   4   1    0.66    0.28
  16   4  -1    0.65    0.20
 -15  -4   1    0.28    0.17
 -15  -4   1    0.83    0.15
  15  -4  -1    0.52    0.16
 -15  -4   1    0.53    0.13
 -15   4   1    0.28    0.25
  14  -4  -1    0.15    0.12
 -14  -4   1    0.23    0.08
 -14  -4   1    0.11    0.10
 -14  -4   1    0.19    0.15
  14   4  -1    0.38    0.21
 -14   4   1   -0.13    0.23
 -13  -4   1    0.32    0.10
 -13  -4   1    0.43    0.08
 -13  -4   1    0.30    0.09
  13  -4  -1    0.21    0.12
  13  -4  -1    0.44    0.08
 -13  -4   1    0.34    0.14
  13   4  -1    0.59    0.22
 -13   4   1    0.22    0.23
  12  -4  -1    9.29    0.64
 -12  -4   1    8.96    0.65
 -12  -4   1    9.59    0.66
 -12  -4   1    9.46    0.64
 -12  -4   1    9.33    0.69
  12  -4  -1    9.11    0.65
  12  -4  -1    9.05    0.68
  12   4  -1    8.41    0.74
 -12   4   1    9.88    0.80
 -11  -4   1   40.54    2.73
  11  -4  -1   39.32    2.73
  11  -4  -1   39.23    2.73
 -11  -4   1   42.38    2.74
  11  -4  -1   41.14    2.72
 -11  -4   1   40.26    2.72
  11   4  -1   37.18    3.20
 -11   4   1   44.28    2.85
  10  -4  -1   36.48    2.52
 -10  -4   1   34.87    2.39
  10  -4  -1   34.90    2.39
  10  -4  -1   36.73    2.40
 -10  -4   1   36.80    2.40
  10   4  -1   32.73    2.81
 -10   4   1   36.68    2.56
  -9  -4   1   12.21    0.80
  -9  -4   1   12.19    0.79
   9  -4  -1   12.50    0.81
   9  -4  -1   10.88    0.79
   9  -4  -1   11.21    0.90
   9   4  -1    9.45    1.16
  -9   4   1   12.48    0.97
  -8  -4   1    1.37    0.11
   8  -4  -1    1.34    0.11
   8  -4  -1    1.18    0.12
  -8  -4   1    1.22    0.13
   8  -4  -1    1.04    0.19
   8   4  -1    1.55    0.45
  -8   4   1    0.77    0.24
  -7  -4   1    5.84    0.37
   7  -4  -1    5.26    0.47
   7  -4  -1    5.50    0.38
  -7  -4   1    4.50    0.39
  -7   4   1    4.42    0.51
   7   4  -1    6.95    0.76
  -6  -4   1    5.65    0.37
   6  -4  -1    5.06    0.46
  -6  -4   1    5.48    0.40
   6  -4  -1    5.45    0.38
  -6   4   1    5.34    0.51
   6   4  -1    5.21    0.67
  -5  -4   1   13.18    0.89
   5  -4  -1   12.94    0.87
   5  -4  -1   13.30    0.95
  -5  -4   1   12.32    0.88
   5   4  -1   13.35    1.16
  -5   4   1   11.79    0.97
  -4  -4   1    7.48    0.50
  -4  -4   1    7.26    0.49
  -4  -4   1    5.99    0.47
   4  -4  -1    7.28    0.54
  -4  -4   1    5.99    0.48
   4   4  -1    6.65    0.73
   3  -4  -1   17.21    1.14
  -3  -4   1   14.41    1.10
  -3  -4   1   16.20    1.10
   3   4  -1   16.17    1.32
   2  -4  -1   27.04    1.86
  -2  -4   1   24.97    1.84
  -2  -4   1   25.56    1.83
   2   4  -1   28.91    2.04
  -2   4   1   28.60    2.01
  -1  -4   1   42.58    3.09
  -1  -4   1   43.34    3.08
   1  -4  -1   47.13    3.10
  -1   4   1   47.72    3.26
   1   4  -1   47.84    3.26
   0  -4   1   44.46    3.02
   0  -4   1   44.48    3.03
   0   4  -1   44.53    3.17
   0   4   1   44.83    3.20
   1  -4   1   26.37    1.75
  -1   4  -1   24.63    1.88
   1   4   1   25.13    1.93
   2  -4   1   16.74    1.10
   2   4   1   14.26    1.28
  -2   4  -1   14.88    1.20
   3  -4   1    7.07    0.50
  -3  -4  -1    5.93    0.44
   3   4   1    6.03    0.70
  -4  -4  -1   13.64    0.91
   4  -4   1   13.07    0.98
   4  -4   1   13.38    0.89
   4  -4   1   13.57    0.96
   4   4   1   11.65    1.16
   5  -4   1    5.52    0.48
   5  -4   1    5.37    0.46
   5  -4   1    5.51    0.38
  -5  -4  -1    5.42    0.37
   5   4   1    5.32    0.69
   6  -4   1    5.36    0.48
   6  -4   1    5.90    0.51
  -6  -4  -1    5.90    0.40
   6   4   1    5.78    0.74
   7  -4   1    1.23    0.12
   7  -4   1    1.72    0.25
  -7  -4  -1    1.35    0.12
   7  -4   1    1.35    0.11
   7  -4   1    1.25    0.21
   7   4   1    1.17    0.39
   8  -4   1   10.34    0.73
  -8  -4  -1   11.59    0.74
   8  -4   1   10.59    0.84
   8  -4   1   10.14    0.85
  -8  -4  -1    9.61    0.72
   8  -4   1   11.00    0.74
   8   4   1   12.84    1.18
  -9  -4  -1   32.55    2.31
  -9  -4  -1   35.66    2.32
   9  -4   1   34.64    2.31
   9  -4   1   31.97    2.42
   9  -4   1   35.44    2.32
   9   4   1   36.93    2.77
  10  -4   1   39.87    2.69
 -10  -4  -1   38.31    2.67
 -10  -4  -1   40.08    2.67
 -10  -4  -1   39.27    2.65
  10  -4   1   40.16    2.66
  10  -4   1   38.61    2.67
  10  -4   1   38.90    2.65
 -10   4  -1   42.16    2.78
  11  -4   1    8.89    0.66
 -11  -4  -1    8.41    0.63
  11  -4   1    8.86    0.62
 -11  -4  -1    8.53    0.62
  11  -4   1    8.92    0.61
 -11  -4  -1    8.97    0.62
 -11   4  -1    9.60    0.78
 -12  -4  -1    0.39    0.10
  12  -4   1    0.32    0.12
  12  -4   1    0.33    0.08
 -12  -4  -1    0.39    0.08
 -12  -4  -1    0.29    0.09
 -12   4  -1    0.37    0.23
 -13  -4  -1    0.12    0.10
  13  -4   1    0.14    0.13
 -13  -4  -1   -0.02    0.08
 -13   4  -1    0.20    0.23
 -14  -4  -1    0.69    0.12
 -14  -4  -1    0.56    0.13
  14  -4   1    0.69    0.17
  14   4   1    0.60    0.21
 -14   4  -1    0.51    0.27
 -15  -4  -1    0.91    0.15
  15  -4   1    1.27    0.22
  15   4   1    0.87    0.22
 -15   4  -1    0.65    0.29
  16  -4   1    0.80    0.20
 -16   4  -1    0.68    0.27
  16   4   1    0.56    0.20
  17  -4   1    1.52    0.23
  17   4   1    1.01    0.22
 -17   4  -1    0.82    0.27
  18  -4   1    1.09    0.20
 -18   4  -1    0.78    0.24
  18   4   1    1.28    0.21
  18  -5  -1    1.05    0.20
  18   5  -1    1.21    0.22
 -18   5   1    1.17    0.27
  17  -5  -1    0.06    0.14
 -17  -5   1    0.15    0.10
 -17   5   1    0.29    0.24
  17   5  -1    0.29    0.17
 -16  -5   1    1.06    0.16
 -16  -5   1    1.22    0.27
  16  -5  -1    1.04    0.20
 -16   5   1    0.68    0.30
  16   5  -1    0.90    0.24
  15  -5  -1    2.82    0.31
 -15  -5   1    3.22    0.27
 -15  -5   1    2.42    0.23
 -15  -5   1    2.23    0.31
 -15   5   1    2.14    0.41
  15   5  -1    1.97    0.32
  15   5  -1    2.30    0.38
 -14  -5   1    1.11    0.23
  14  -5  -1    2.02    0.17
 -14  -5   1    1.75    0.20
 -14  -5   1    1.74    0.21
  14  -5  -1    2.19    0.25
 -14  -5   1    1.83    0.19
 -14   5   1    1.71    0.35
  14   5  -1    1.54    0.31
  14   5  -1    1.69    0.29
  13  -5  -1    0.12    0.07
  13  -5  -1    0.21    0.11
 -13  -5   1    0.17    0.08
 -13  -5   1    0.18    0.09
 -13  -5   1    0.14    0.13
  13  -5  -1    0.27    0.12
 -13  -5   1    0.21    0.07
  13   5  -1    0.20    0.18
 -13   5   1    0.06    0.23
  13   5  -1    0.01    0.19
 -12  -5   1    0.67    0.16
 -12  -5   1    0.53    0.10
 -12  -5   1    0.67    0.09
 -12  -5   1    0.71    0.12
  12  -5  -1    0.57    0.09
 -12   5   1    0.69    0.27
  12   5  -1    0.65    0.22
  11  -5  -1    6.43    0.68
  11  -5  -1    7.31    0.51
 -11  -5   1    7.69    0.51
  11  -5  -1    7.44    0.53
 -11  -5   1    7.82    0.53
  11  -5  -1    7.40    0.52
 -11  -5   1    7.34    0.56
 -11  -5   1    7.18    0.52
  11   5  -1    6.25    0.62
 -11   5   1    7.85    0.70
  11   5  -1    6.14    1.08
  10  -5  -1   17.09    1.11
  10  -5  -1   14.73    1.24
 -10  -5   1   16.26    1.10
  10  -5  -1   16.27    1.10
 -10  -5   1   15.85    1.09
  10  -5  -1   15.80    1.09
 -10   5   1   17.35    1.25
  10   5  -1   14.68    1.60
  -9  -5   1    9.24    0.61
   9  -5  -1    8.41    0.60
   9  -5  -1    8.65    0.76
  -9  -5   1    8.92    0.60
   9   5  -1    8.01    1.07
  -8  -5   1    3.56    0.25
   8  -5  -1    3.43    0.25
   8  -5  -1    3.57    0.37
  -8  -5   1    3.75    0.26
   8  -5  -1    3.47    0.26
   8   5  -1    3.11    0.67
   7  -5  -1    1.31    0.11
  -7  -5   1    1.53    0.11
   7  -5  -1    1.36    0.12
   7  -5  -1    1.56    0.24
   7   5  -1    1.27    0.45
   6  -5  -1    1.67    0.13
  -6  -5   1    1.55    0.16
  -6  -5   1    1.65    0.12
   6  -5  -1    1.43    0.23
   6   5  -1    1.50    0.46
   5  -5  -1   16.09    1.09
  -5  -5   1   16.15    1.11
   5  -5  -1   16.67    1.19
   5   5  -1   15.83    1.45
  -4  -5   1   17.86    1.18
   4  -5  -1   17.97    1.24
   4  -5  -1   17.25    1.14
  -4  -5   1   16.08    1.18
  -4  -5   1   15.87    1.17
   4   5  -1   17.73    1.49
   3  -5  -1    2.39    0.25
  -3  -5   1    2.06    0.20
  -3  -5   1    1.87    0.20
   3   5  -1    2.75    0.52
  -2  -5   1    0.29    0.09
   2  -5  -1    0.36    0.12
  -2  -5   1    0.47    0.10
  -2   5   1    0.35    0.22
   2   5  -1    0.33    0.24
  -1  -5   1    0.57    0.11
   1  -5  -1    0.83    0.15
  -1  -5   1    0.84    0.14
  -1   5   1    0.56    0.25
   1   5  -1    0.38    0.25
   0  -5  -1    0.51    0.12
   0  -5   1    0.64    0.14
   0  -5   1    0.50    0.11
   0   5   1    0.83    0.29
   0   5  -1    0.75    0.27
  -1  -5  -1    0.34    0.10
   1  -5   1    0.22    0.11
   1  -5   1    0.40    0.10
  -1   5  -1    0.30    0.19
   1   5   1    0.43    0.25
   2  -5   1    2.18    0.29
   2  -5   1    2.29    0.24
  -2   5  -1    2.07    0.36
   2   5   1    2.13    0.47
   3  -5   1   17.14    1.12
  -3  -5  -1   15.64    1.14
  -3  -5  -1   16.46    1.17
   3  -5   1   16.69    1.23
   3  -5   1   17.12    1.21
   3   5   1   18.03    1.49
   4  -5   1   15.27    1.17
   4  -5   1   16.59    1.20
   4  -5   1   16.26    1.09
   4   5   1   16.72    1.45
   5  -5   1    1.53    0.13
   5  -5   1    1.33    0.21
  -5  -5  -1    1.56    0.12
   5  -5   1    1.69    0.26
   5   5   1    2.07    0.50
   6  -5   1    1.32    0.22
   6  -5   1    1.28    0.11
   6  -5   1    1.59    0.27
  -6  -5  -1    1.32    0.11
   6   5   1    1.77    0.48
  -7  -5  -1    3.48    0.24
   7  -5   1    3.40    0.25
   7  -5   1    3.28    0.39
   7  -5   1    3.36    0.24
   7  -5   1    3.25    0.36
  -7  -5  -1    3.03    0.24
   7   5   1    4.41    0.70
  -8  -5  -1    7.52    0.57
   8  -5   1    8.97    0.59
   8  -5   1    8.55    0.58
  -8  -5  -1    8.92    0.58
   8  -5   1    7.49    0.71
   8   5   1    9.30    1.06
   9  -5   1   15.80    1.06
  -9  -5  -1   15.88    1.07
  -9  -5  -1   14.25    1.06
   9  -5   1   16.08    1.07
   9  -5   1   14.45    1.20
   9  -5   1   15.97    1.08
   9   5   1   16.56    1.17
   9   5   1   16.05    1.60
  -9   5  -1   16.52    1.22
  10  -5   1    7.85    0.56
  10  -5   1    7.44    0.54
  10  -5   1    7.37    0.52
 -10  -5  -1    7.46    0.53
 -10  -5  -1    7.33    0.52
 -10  -5  -1    7.46    0.54
  10  -5   1    6.24    0.66
  10   5   1    6.70    0.63
  10   5   1    7.87    0.64
 -10   5  -1    8.27    0.71
  11  -5   1    0.61    0.09
 -11  -5  -1    0.77    0.12
 -11  -5  -1    0.68    0.09
 -11  -5  -1    0.51    0.09
  11  -5   1    0.38    0.12
  11  -5   1    0.60    0.09
  11   5   1    0.59    0.20
 -11   5  -1    0.66    0.27
  11   5   1    0.59    0.21
 -12  -5  -1    0.19    0.07
  12  -5   1    0.13    0.11
  12  -5   1    0.11    0.06
 -12  -5  -1    0.19    0.10
 -12  -5  -1    0.13    0.08
  12   5   1    0.00    0.16
 -12   5  -1    0.12    0.25
 -13  -5  -1    1.71    0.19
  13  -5   1    1.90    0.18
 -13  -5  -1    1.64    0.19
  13  -5   1    1.82    0.25
 -13  -5  -1    2.01    0.22
 -13   5  -1    1.58    0.36
  13   5   1    1.59    0.29
 -14  -5  -1    2.58    0.26
 -14  -5  -1    2.57    0.24
  14  -5   1    2.73    0.32
 -14   5  -1    2.62    0.43
  14   5   1    2.86    0.37
 -15  -5  -1    1.24    0.16
  15  -5   1    1.28    0.23
  15   5   1    1.04    0.25
 -15   5  -1    0.78    0.31
  16  -5   1   -0.19    0.14
 -16  -5  -1    0.22    0.10
  16   5   1   -0.07    0.15
 -16   5  -1    0.27    0.24
  17  -5   1    1.21    0.20
  17   5   1    0.58    0.18
 -17   5  -1    0.45    0.24
  18  -6  -1    0.68    0.16
  18   6  -1    0.70    0.17
 -17  -6   1    0.03    0.10
  17  -6  -1   -0.02    0.13
  17   6  -1    0.04    0.14
 -17   6   1    0.00    0.23
  16  -6  -1    1.29    0.21
 -16  -6   1    1.38    0.17
 -16  -6   1    1.11    0.14
  16   6  -1    1.11    0.24
 -16   6   1    1.19    0.32
  15  -6  -1    5.53    0.47
 -15  -6   1    5.57    0.43
 -15  -6   1    5.51    0.41
  15  -6  -1    5.37    0.40
  15   6  -1    5.37    0.56
 -15   6   1    4.82    0.60
  15   6  -1    5.48    0.54
 -14  -6   1   11.11    0.75
  14  -6  -1   11.11    0.80
 -14  -6   1   10.66    0.77
 -14  -6   1    9.55    0.76
  14  -6  -1   10.82    0.75
 -14   6   1   10.54    0.94
  14   6  -1   10.89    0.88
  14   6  -1   10.40    0.88
  13  -6  -1    8.66    0.62
 -13  -6   1    8.66    0.62
 -13  -6   1    8.73    0.64
 -13  -6   1    8.25    0.63
  13  -6  -1    9.22    0.67
  13  -6  -1    9.01    0.62
  13   6  -1    9.65    0.77
 -13   6   1    8.70    0.82
  13   6  -1    8.50    0.76
  12  -6  -1    3.66    0.28
 -12  -6   1    3.67    0.28
  12  -6  -1    3.84    0.29
  12  -6  -1    3.60    0.30
 -12  -6   1    3.41    0.30
 -12  -6   1    3.29    0.39
 -12  -6   1    3.38    0.29
  12   6  -1    3.88    0.44
  12   6  -1    4.15    0.44
 -12   6   1    3.60    0.48
  11  -6  -1    2.14    0.18
 -11  -6   1    1.64    0.19
 -11  -6   1    1.81    0.17
 -11  -6   1    2.25    0.25
 -11  -6   1    2.02    0.17
  11  -6  -1    1.61    0.18
  11  -6  -1    2.03    0.17
 -11   6   1    2.00    0.37
  11   6  -1    1.94    0.31
  11   6  -1    2.12    0.32
 -10  -6   1    0.08    0.05
  10  -6  -1   -0.01    0.06
  10  -6  -1    0.10    0.19
  10  -6  -1    0.05    0.05
 -10  -6   1    0.11    0.05
  10  -6  -1    0.07    0.05
  10   6  -1   -0.16    0.15
  10   6  -1   -0.06    0.15
 -10   6   1   -0.20    0.23
  10   6  -1   -0.04    0.43
  -9  -6   1    1.96    0.15
   9  -6  -1    1.98    0.16
   9  -6  -1    2.06    0.36
  -9  -6   1    2.17    0.16
   9   6  -1    1.54    0.31
   9   6  -1    2.19    0.64
   9   6  -1    1.23    0.26
  -9   6   1    2.27    0.38
   8  -6  -1    5.39    0.54
  -8  -6   1    4.79    0.33
   8  -6  -1    4.88    0.34
  -8  -6   1    4.11    0.32
   8  -6  -1    4.63    0.33
   8   6  -1    5.45    0.86
   7  -6  -1    5.75    0.41
   7  -6  -1    5.91    0.42
  -7  -6   1    5.80    0.41
   7   6  -1    7.06    0.93
   6  -6  -1    5.46    0.52
  -6  -6   1    5.72    0.40
   6  -6  -1    5.82    0.41
   6   6  -1    7.07    0.89
   5  -6  -1    4.56    0.32
  -5  -6   1    4.49    0.35
   5  -6  -1    4.19    0.43
   5   6  -1    5.08    0.75
   4  -6  -1    1.79    0.26
   4  -6  -1    1.56    0.12
  -4  -6   1    1.51    0.16
   4   6  -1    2.00    0.50
  -3  -6   1   14.35    1.11
   3  -6  -1   16.11    1.16
   3   6  -1   16.77    1.46
  -2  -6   1   79.94    5.57
  -2  -6   1   80.02    5.55
   2  -6  -1   85.63    5.60
   2   6  -1   85.63    5.88
  -2   6   1   81.22    5.81
  -1  -6   1  130.72    8.96
   1  -6  -1  134.68    8.98
  -1  -6   1  130.21    8.95
   1   6  -1  137.25    9.23
  -1   6   1  134.30    9.21
   0  -6   1  132.80    8.99
   0  -6   1  128.48    8.97
   0  -6  -1  134.70    8.99
   0   6   1  137.04    9.26
   0   6  -1  135.30    9.23
  -1  -6  -1   84.33    5.59
   1  -6   1   82.49    5.61
   1  -6   1   77.79    5.58
  -1   6  -1   81.81    5.80
   1   6   1   86.73    5.90
  -2  -6  -1   14.44    1.10
   2  -6   1   16.52    1.16
   2  -6   1   15.18    1.12
  -2  -6  -1   15.19    1.12
  -2   6  -1   14.66    1.31
   2   6   1   16.23    1.42
  -3  -6  -1    1.58    0.22
   3  -6   1    1.54    0.12
   3  -6   1    1.77    0.22
   3  -6   1    1.83    0.27
   3   6   1    1.35    0.42
   4  -6   1    4.29    0.43
   4  -6   1    4.29    0.30
   4  -6   1    3.92    0.39
   4   6   1    4.69    0.71
  -5  -6  -1    5.88    0.39
   5  -6   1    5.31    0.40
   5  -6   1    6.70    0.57
   5  -6   1    5.18    0.50
   5   6   1    6.34    0.87
   6  -6   1    5.61    0.41
  -6  -6  -1    5.88    0.41
   6  -6   1    6.41    0.58
   6   6   1    6.62    0.91
  -7  -6  -1    4.20    0.32
   7  -6   1    4.77    0.51
  -7  -6  -1    4.75    0.33
   7  -6   1    4.91    0.34
   7   6   1    5.58    0.88
  -8  -6  -1    1.77    0.16
   8  -6   1    2.05    0.16
   8  -6   1    1.97    0.17
   8  -6   1    1.85    0.34
  -8  -6  -1    2.02    0.16
   8   6   1    2.43    0.31
   8   6   1    1.85    0.33
  -8   6  -1    2.25    0.37
   8   6   1    2.09    0.63
   9  -6   1    0.06    0.17
   9  -6   1    0.03    0.04
  -9  -6  -1    0.07    0.04
   9  -6   1    0.07    0.06
  -9  -6  -1    0.05    0.04
   9  -6   1    0.04    0.06
  -9   6  -1    0.27    0.25
   9   6   1    0.00    0.15
   9   6   1   -0.01    0.16
   9   6   1    0.26    0.45
 -10  -6  -1    1.80    0.16
 -10  -6  -1    1.57    0.18
  10  -6   1    1.85    0.17
 -10  -6  -1    1.65    0.16
  10  -6   1    1.63    0.18
  10   6   1    2.07    0.30
 -10   6  -1    2.11    0.36
  10   6   1    1.88    0.30
 -11  -6  -1    3.61    0.29
  11  -6   1    3.43    0.29
  11  -6   1    3.35    0.30
 -11  -6  -1    3.64    0.31
  11  -6   1    3.70    0.34
 -11  -6  -1    3.90    0.28
  11  -6   1    3.66    0.28
  11   6   1    3.29    0.44
  11   6   1    3.83    0.43
 -11   6  -1    4.76    0.54
  12  -6   1    8.96    0.63
  12  -6   1    8.63    0.63
 -12  -6  -1    8.52    0.64
 -12  -6  -1    9.48    0.65
 -12  -6  -1    9.33    0.63
  12  -6   1    8.74    0.68
  12   6   1    8.68    0.75
  12   6   1    8.08    0.75
 -12   6  -1   10.02    0.85
  13  -6   1   11.49    0.76
 -13  -6  -1   11.29    0.79
 -13  -6  -1   11.18    0.76
  13  -6   1   10.58    0.82
 -13  -6  -1   10.00    0.77
  13   6   1   10.66    0.89
 -13   6  -1   10.89    0.95
 -14  -6  -1    5.56    0.41
  14  -6   1    5.80    0.49
 -14  -6  -1    5.89    0.44
 -14  -6  -1    5.05    0.43
 -14   6  -1    5.04    0.60
  14   6   1    5.00    0.53
 -15  -6  -1    1.29    0.16
 -15  -6  -1    0.98    0.13
  15  -6   1    1.26    0.21
  15   6   1    1.22    0.24
 -15   6  -1    0.94    0.31
 -16  -6  -1   -0.10    0.10
  16  -6   1    0.05    0.14
  16   6   1    0.07    0.14
  17  -6   1    0.34    0.14
  17   6   1    0.40    0.15
 -17  -7   1    0.36    0.11
  17  -7  -1    0.56    0.15
  17   7  -1    0.38    0.16
 -16  -7   1    0.57    0.11
  16  -7  -1    0.57    0.15
 -16  -7   1    0.67    0.13
  16   7  -1    0.67    0.20
  16   7  -1    0.34    0.21
 -15  -7   1    3.90    0.38
  15  -7  -1    5.39    0.44
  15  -7  -1    4.91    0.37
 -15  -7   1    5.30    0.40
  15   7  -1    5.01    0.52
  15   7  -1    5.24    0.51
 -14  -7   1   11.72    0.81
  14  -7  -1   11.54    0.78
 -14  -7   1   11.20    0.78
  14  -7  -1   11.35    0.83
 -14  -7   1    9.83    0.79
 -14   7   1   10.64    0.96
  14   7  -1   11.54    0.92
  14   7  -1   11.69    0.92
 -13  -7   1   14.41    1.02
  13  -7  -1   14.98    1.05
 -13  -7   1   13.74    1.01
  13  -7  -1   14.54    1.00
  13  -7  -1   14.60    0.99
 -13  -7   1   14.18    1.00
  13   7  -1   14.21    1.13
 -13   7   1   14.64    1.18
  13   7  -1   15.10    1.14
  12  -7  -1   10.61    0.71
 -12  -7   1    9.65    0.71
 -12  -7   1    9.87    0.70
 -12  -7   1    9.31    0.72
  12  -7  -1    9.43    0.72
  12  -7  -1    9.88    0.70
  12   7  -1   10.76    0.85
 -12   7   1   10.59    0.92
  12   7  -1   10.73    0.85
  11  -7  -1    4.71    0.35
  11  -7  -1    3.89    0.35
 -11  -7   1    4.53    0.33
 -11  -7   1    4.40    0.34
  11  -7  -1    4.64    0.33
 -11  -7   1    3.63    0.41
  11   7  -1    4.95    0.51
 -11   7   1    5.03    0.59
  11   7  -1    5.30    0.51
  10  -7  -1    2.42    0.22
 -10  -7   1    2.45    0.21
  10  -7  -1    2.62    0.21
  10  -7  -1    2.42    0.22
 -10  -7   1    2.66    0.20
  10   7  -1    2.64    0.36
 -10   7   1    2.44    0.42
  10   7  -1    2.64    0.38
   9  -7  -1    0.54    0.09
  -9  -7   1    0.53    0.08
   9  -7  -1    0.48    0.07
  -9  -7   1    0.50    0.07
   9  -7  -1    0.45    0.25
   9   7  -1    0.46    0.21
   9   7  -1    0.47    0.50
   9   7  -1    0.49    0.19
  -9   7   1    0.52    0.28
   8  -7  -1    3.99    0.29
  -8  -7   1    3.89    0.29
   8  -7  -1    3.61    0.30
   8  -7  -1    4.87    0.54
   8   7  -1    3.84    0.44
  -8   7   1    4.76    0.55
   8   7  -1    3.58    0.85
   7  -7  -1    9.73    0.68
   7  -7  -1   11.37    0.92
   7  -7  -1    9.80    0.69
  -7  -7   1    9.75    0.68
   7   7  -1   10.85    1.29
  -6  -7   1   19.62    1.33
   6  -7  -1   19.27    1.34
   6   7  -1   21.58    1.95
  -5  -7   1    9.46    0.77
   5  -7  -1   10.46    0.70
   5   7  -1   11.94    1.28
  -4  -7   1    1.02    0.14
   4  -7  -1    0.82    0.21
   4  -7  -1    0.89    0.07
   4   7  -1    1.01    0.43
   3  -7  -1   12.13    0.96
   3   7  -1   12.29    1.27
  -2  -7   1   57.40    4.11
   2  -7  -1   61.58    4.15
   2   7  -1   62.18    4.48
   1  -7  -1  104.72    6.98
  -1  -7   1  101.71    6.97
  -1  -7   1  101.31    6.95
  -1   7   1  103.52    7.26
   1   7  -1  103.62    7.29
   0  -7   1  103.50    7.00
   0  -7   1   99.63    6.97
   0  -7  -1  105.16    7.00
   0   7  -1  104.65    7.29
   0   7   1  103.74    7.31
   1  -7   1   58.02    4.03
  -1  -7  -1   59.53    4.04
  -1  -7  -1   58.61    4.03
   1  -7   1   59.90    4.06
  -1   7  -1   57.54    4.28
   1   7   1   59.39    4.38
   2  -7   1   11.71    0.92
   2  -7   1   10.91    0.88
   2   7   1   11.90    1.24
   3  -7   1    0.81    0.18
   3  -7   1    0.90    0.22
   3  -7   1    0.80    0.07
   3   7   1    1.06    0.46
   4  -7   1    9.37    0.84
   4  -7   1   10.53    0.70
   4  -7   1   10.80    0.87
   4   7   1   10.39    1.21
   5  -7   1   18.37    1.28
   5  -7   1   19.81    1.46
   5  -7   1   18.97    1.29
   5   7   1   19.66    1.84
  -6  -7  -1   10.12    0.69
   6  -7   1   10.11    0.88
   6  -7   1    9.85    0.69
   6   7   1   11.09    1.28
   7  -7   1    3.93    0.30
  -7  -7  -1    3.76    0.28
   7  -7   1    4.07    0.50
   7   7   1    4.09    0.86
   8  -7   1    0.52    0.09
   8  -7   1    0.48    0.07
  -8  -7  -1    0.50    0.07
   8  -7   1    0.46    0.09
   8  -7   1    0.55    0.26
  -8  -7  -1    0.54    0.08
   8   7   1    0.50    0.20
   8   7   1    0.59    0.21
   8   7   1    0.29    0.49
   9  -7   1    2.57    0.20
  -9  -7  -1    2.27    0.20
   9  -7   1    2.37    0.22
   9  -7   1    2.51    0.22
  -9  -7  -1    2.47    0.20
   9   7   1    2.90    0.38
  -9   7  -1    3.11    0.46
   9   7   1    2.69    0.36
 -10  -7  -1    4.32    0.34
  10  -7   1    3.94    0.35
  10  -7   1    4.35    0.33
 -10  -7  -1    4.65    0.33
  10   7   1    4.29    0.48
 -10   7  -1    5.80    0.61
  10   7   1    4.36    0.50
  11  -7   1    9.90    0.71
  11  -7   1    9.23    0.72
 -11  -7  -1   10.56    0.72
 -11  -7  -1   10.42    0.70
 -11  -7  -1    9.61    0.71
  11  -7   1   10.04    0.75
  11  -7   1    9.85    0.70
  11   7   1    9.38    0.83
 -11   7  -1   13.47    0.95
  11   7   1    9.19    0.83
 -12  -7  -1   14.62    1.01
  12  -7   1   14.70    1.04
  12  -7   1   14.39    0.99
 -12  -7  -1   15.08    0.99
  12  -7   1   14.37    0.99
 -12  -7  -1   13.55    1.00
  12   7   1   13.43    1.11
  12   7   1   14.49    1.12
 -13  -7  -1   10.33    0.79
 -13  -7  -1   11.90    0.80
  13  -7   1   11.38    0.84
  13  -7   1   11.24    0.78
 -13  -7  -1   11.65    0.78
  13   7   1   11.05    0.91
  13   7   1   10.26    0.90
 -14  -7  -1    5.38    0.41
 -14  -7  -1    4.37    0.39
 -14  -7  -1    4.88    0.38
  14  -7   1    5.05    0.44
  14  -7   1    5.22    0.37
  14   7   1    5.13    0.51
 -15  -7  -1    0.38    0.12
  15  -7   1    0.74    0.17
 -15  -7  -1    0.33    0.10
  15   7   1    0.52    0.19
 -16  -7  -1    0.51    0.12
  16  -7   1    0.22    0.13
  16   7   1    0.27    0.15
 -16  -8   1   -0.02    0.10
  16  -8  -1    0.09    0.12
 -16  -8   1    0.09    0.08
  16   8  -1   -0.08    0.16
  16   8  -1   -0.25    0.18
 -15  -8   1    1.83    0.21
  15  -8  -1    1.76    0.23
  15  -8  -1    1.56    0.17
 -15  -8   1    1.46    0.18
  15   8  -1    1.87    0.30
  15   8  -1    1.83    0.31
  14  -8  -1    4.41    0.33
  14  -8  -1    4.03    0.33
 -14  -8   1    4.47    0.34
 -14  -8   1    4.37    0.37
 -14  -8   1    3.69    0.34
  14  -8  -1    4.70    0.39
  14   8  -1    4.53    0.49
  14   8  -1    4.71    0.50
  13  -8  -1    5.33    0.41
  13  -8  -1    5.53    0.41
 -13  -8   1    5.37    0.41
 -13  -8   1    4.89    0.42
 -13  -8   1    5.50    0.44
  13  -8  -1    5.95    0.47
  13   8  -1    6.15    0.58
  13   8  -1    6.25    0.58
  12  -8  -1    3.90    0.30
 -12  -8   1    3.75    0.29
 -12  -8   1    3.69    0.32
  12  -8  -1    3.49    0.31
 -12  -8   1    3.35    0.30
  12   8  -1    3.94    0.48
  12   8  -1    4.18    0.48
  11  -8  -1    1.40    0.17
 -11  -8   1    1.26    0.15
  11  -8  -1    1.40    0.16
  11  -8  -1    1.39    0.15
 -11  -8   1    1.28    0.15
  11   8  -1    1.28    0.30
  11   8  -1    1.52    0.31
  10  -8  -1    0.36    0.09
 -10  -8   1    0.25    0.07
  10  -8  -1    0.30    0.07
 -10  -8   1    0.25    0.07
  10  -8  -1    0.26    0.08
  10   8  -1    0.12    0.21
  10   8  -1    0.14    0.21
  -9  -8   1    1.17    0.12
   9  -8  -1    1.07    0.13
  -9  -8   1    1.34    0.12
   9  -8  -1    1.00    0.12
   9  -8  -1    0.93    0.12
   9   8  -1    0.75    0.24
   9   8  -1    0.98    0.27
   8  -8  -1    0.64    0.08
  -8  -8   1    0.66    0.08
   8  -8  -1    0.73    0.10
   8   8  -1    0.65    0.23
   8   8  -1    0.52    0.22
   7  -8  -1    3.94    0.54
   7  -8  -1    4.00    0.30
  -7  -8   1    4.18    0.29
   7  -8  -1    4.14    0.28
  -7   8   1    2.90    0.39
   7   8  -1    4.53    0.49
   7   8  -1    3.61    0.47
  -7   8   1    3.28    0.41
   7   8  -1    4.70    0.96
  -6  -8   1    7.05    0.46
   6  -8  -1    6.81    0.48
   6  -8  -1    7.25    0.70
  -6   8   1    5.59    0.57
   6   8  -1    6.89    0.63
   6   8  -1    7.53    0.67
   6   8  -1    7.69    1.10
  -6   8   1    6.06    0.57
   5  -8  -1   10.41    0.66
   5  -8  -1    9.33    0.86
   5   8  -1   10.22    1.26
  -5   8   1    8.36    0.75
   5   8  -1    9.74    0.80
   4  -8  -1    1.16    0.29
  -4  -8   1    1.56    0.24
   4  -8  -1    1.32    0.11
   4   8  -1    1.55    0.57
   3  -8  -1    2.70    0.42
   3   8  -1    2.43    0.66
   2  -8  -1   18.57    1.41
   2   8  -1   18.33    1.77
   1  -8  -1   55.02    3.84
   1  -8  -1   56.39    3.85
  -1  -8   1   54.03    3.82
  -1   8   1   54.86    4.18
   1   8  -1   56.26    4.20
   0  -8   1   54.20    3.78
   0  -8  -1   54.34    3.83
   0  -8  -1   54.69    3.79
   0   8  -1   53.43    4.10
   0   8   1   56.16    4.15
   1  -8   1   17.31    1.35
   1  -8   1   18.81    1.39
   1   8   1   19.37    1.75
  -1   8  -1   18.11    1.66
   2  -8   1    2.25    0.35
   2   8   1    2.60    0.67
   3  -8   1    1.32    0.11
   3  -8   1    1.33    0.29
   3   8   1    1.11    0.49
   4  -8   1    9.90    0.84
   4  -8   1   10.48    0.65
  -4   8  -1    9.13    0.74
   4   8   1    8.97    1.20
  -4   8  -1    9.23    0.74
   4   8   1    8.02    0.76
   5  -8   1    6.60    0.43
   5  -8   1    6.80    0.44
   5  -8   1    7.12    0.66
   5   8   1    5.58    0.58
  -5   8  -1    5.72    0.54
   5   8   1    5.33    0.59
  -5   8  -1    5.84    0.53
   5   8   1    6.61    1.06
   5   8   1    5.44    0.58
  -6  -8  -1    4.34    0.29
   6  -8   1    4.16    0.29
   6  -8   1    4.82    0.54
   6  -8   1    3.90    0.30
   6   8   1    3.93    0.46
   6   8   1    3.57    0.47
   6   8   1    4.61    0.99
  -6   8  -1    3.40    0.40
   6   8   1    3.54    0.48
   7  -8   1    0.64    0.08
   7  -8   1    0.62    0.10
  -7  -8  -1    0.64    0.08
   7   8   1    0.64    0.23
   7   8   1    0.78    0.22
   7   8   1    0.72    0.27
   8  -8   1    1.12    0.14
   8  -8   1    1.10    0.12
   8  -8   1    1.14    0.13
  -8  -8  -1    0.95    0.11
  -8  -8  -1    1.11    0.12
   8   8   1    1.53    0.29
   8   8   1    1.43    0.28
   9  -8   1    0.16    0.08
   9  -8   1    0.16    0.07
  -9  -8  -1    0.35    0.07
   9  -8   1    0.25    0.07
  -9  -8  -1    0.23    0.07
   9   8   1   -0.02    0.18
   9   8   1    0.17    0.19
 -10  -8  -1    1.39    0.15
  10  -8   1    1.35    0.15
  10  -8   1    1.20    0.16
 -10  -8  -1    1.38    0.15
  10   8   1    0.86    0.26
  10   8   1    0.98    0.25
  11  -8   1    3.71    0.29
 -11  -8  -1    4.08    0.29
  11  -8   1    3.38    0.31
  11  -8   1    3.71    0.36
 -11  -8  -1    3.75    0.32
  11  -8   1    3.58    0.30
 -11  -8  -1    3.42    0.29
  11   8   1    3.53    0.47
  11   8   1    3.62    0.47
  12  -8   1    5.62    0.40
  12  -8   1    5.48    0.46
 -12  -8  -1    5.58    0.43
  12  -8   1    5.32    0.41
 -12  -8  -1    5.87    0.40
 -12  -8  -1    5.08    0.41
  12   8   1    4.92    0.54
  12   8   1    4.64    0.55
 -13  -8  -1    4.40    0.37
  13  -8   1    4.11    0.40
  13  -8   1    4.64    0.34
 -13  -8  -1    4.87    0.35
 -13  -8  -1    3.74    0.35
  13   8   1    4.82    0.49
  13   8   1    4.71    0.49
  14  -8   1    1.75    0.23
 -14  -8  -1    1.84    0.22
  14  -8   1    1.76    0.17
  14   8   1    1.53    0.28
 -15  -8  -1   -0.06    0.08
 -15  -8  -1   -0.08    0.10
  15  -8   1   -0.08    0.11
  15   8   1    0.16    0.15
 -15  -9   1    0.14    0.09
 -15  -9   1    0.17    0.11
  15  -9  -1    0.06    0.12
  15  -9  -1    0.31    0.07
  15   9  -1    0.22    0.19
  15   9  -1    0.10    0.18
  14  -9  -1    0.53    0.15
 -14  -9   1    0.62    0.14
  14  -9  -1    0.72    0.11
  14  -9  -1    0.59    0.11
 -14  -9   1    0.74    0.11
  14   9  -1    0.80    0.25
  14   9  -1    0.89    0.23
 -13  -9   1    0.24    0.08
 -13  -9   1    0.17    0.11
  13  -9  -1    0.13    0.13
 -13  -9   1    0.28    0.08
  13  -9  -1    0.13    0.08
  13   9  -1    0.24    0.22
  13   9  -1    0.11    0.20
  12  -9  -1    0.25    0.14
  12  -9  -1    0.18    0.08
  12  -9  -1    0.31    0.10
  12  -9  -1    0.18    0.08
 -12  -9   1    0.30    0.09
 -12  -9   1    0.38    0.12
 -12  -9   1    0.32    0.08
  12   9  -1    0.25    0.22
  12   9  -1    0.10    0.20
  11  -9  -1    0.96    0.14
 -11  -9   1    1.24    0.13
 -11  -9   1    0.89    0.12
  11  -9  -1    0.84    0.12
  11  -9  -1    0.78    0.11
  11   9  -1    0.54    0.25
  11   9  -1    0.67    0.25
  10  -9  -1    0.34    0.08
  10  -9  -1    0.31    0.09
 -10  -9   1    0.44    0.08
 -10  -9   1    0.32    0.08
  10  -9  -1    0.32    0.09
  10   9  -1    0.42    0.23
  10   9  -1    0.33    0.22
  -9  -9   1    0.28    0.07
   9  -9  -1    0.31    0.07
   9  -9  -1    0.23    0.09
   9  -9  -1    0.29    0.08
  -9  -9   1    0.26    0.07
   9   9  -1    0.00    0.19
   9   9  -1    0.06    0.22
  -8  -9   1    0.17    0.05
   8  -9  -1    0.16    0.05
   8   9  -1    0.01    0.19
   8   9  -1    0.02    0.20
  -8   9   1    0.27    0.17
   7  -9  -1    0.25    0.06
   7  -9  -1    0.14    0.05
  -7  -9   1    0.16    0.05
   7   9  -1    0.21    0.19
  -7   9   1    0.24    0.15
   7   9  -1    0.02    0.19
   6  -9  -1    1.26    0.12
  -6  -9   1    1.22    0.11
  -6   9   1    1.13    0.23
  -6   9   1    1.24    0.24
   6   9  -1    1.24    0.27
   6   9  -1    1.07    0.26
   5  -9  -1    1.71    0.14
  -5   9   1    1.48    0.24
  -5   9   1    1.47    0.23
  -5   9   1    1.72    0.26
   5   9  -1    1.90    0.29
   5   9  -1    1.29    0.27
   5   9  -1    1.96    0.31
   4  -9  -1    2.55    0.44
   4  -9  -1    2.41    0.18
   4   9  -1    2.65    0.32
  -4   9   1    2.44    0.30
   4   9  -1    2.50    0.34
   4   9  -1    1.95    0.31
   4   9  -1    3.10    0.85
  -4   9   1    2.22    0.29
  -4   9   1    2.45    0.32
   3  -9  -1    0.97    0.26
   3   9  -1    0.69    0.20
   3   9  -1    0.72    0.21
  -3   9   1    0.84    0.18
  -3   9   1    0.57    0.17
   3   9  -1    0.76    0.46
   3   9  -1    0.77    0.21
  -3   9   1    0.61    0.17
   2  -9  -1    4.21    0.47
   2   9  -1    3.76    0.41
   2   9  -1    3.55    0.40
  -2   9   1    3.34    0.37
   2   9  -1    4.06    0.90
  -2   9   1    4.03    0.40
   2   9  -1    3.80    0.42
  -2   9   1    4.20    0.40
   1  -9  -1   14.49    1.15
   1   9  -1   14.77    1.08
  -1   9   1   14.33    1.06
   1   9  -1   14.65    1.52
   1   9  -1   13.70    1.07
   1   9  -1   13.96    1.06
  -1   9   1   14.32    1.12
  -1   9   1   14.05    1.07
  -1   9   1   14.77    1.08
   0  -9   1   15.15    1.16
   0   9   1   14.74    1.10
   0   9  -1   14.81    1.08
   0   9   1   15.23    1.56
   0   9   1   14.35    1.08
   0   9  -1   14.43    1.09
   0   9  -1   15.07    1.53
   0   9   1   14.20    1.09
   0   9  -1   13.47    1.08
   0   9   1   14.75    1.08
   1  -9   1    3.91    0.45
  -1   9  -1    3.55    0.38
  -1   9  -1    3.24    0.38
  -1   9  -1    3.27    0.36
   1   9   1    3.83    0.40
   1   9   1    3.95    0.82
   1   9   1    3.79    0.39
   1   9   1    3.74    0.39
   1   9   1    3.51    0.40
   2  -9   1    1.03    0.26
   2   9   1    0.55    0.20
   2   9   1    0.33    0.39
   2   9   1    0.49    0.18
   2   9   1    0.86    0.20
  -2   9  -1    0.79    0.18
  -2   9  -1    0.79    0.18
  -2   9  -1    0.60    0.20
   2   9   1    0.71    0.20
   3  -9   1    2.55    0.43
   3  -9   1    2.58    0.19
   3   9   1    1.74    0.30
  -3   9  -1    2.53    0.31
   3   9   1    3.04    0.37
   3   9   1    1.89    0.67
   3   9   1    2.96    0.35
  -3   9  -1    2.69    0.33
   3   9   1    2.48    0.33
   4  -9   1    1.90    0.14
   4   9   1    1.40    0.28
   4   9   1    1.24    0.27
  -4   9  -1    1.73    0.26
   4   9   1    1.06    0.25
   4   9   1    1.95    0.28
  -4   9  -1    1.83    0.26
   5  -9   1    1.17    0.11
   5   9   1    1.20    0.26
  -5   9  -1    1.27    0.22
   5   9   1    0.78    0.22
   5   9   1    0.83    0.22
   5   9   1    1.18    0.26
  -6  -9  -1    0.19    0.05
   6  -9   1    0.19    0.05
   6  -9   1    0.20    0.07
   6   9   1    0.01    0.16
  -6   9  -1    0.21    0.15
   6   9   1    0.17    0.21
   6   9   1    0.03    0.19
   7  -9   1    0.23    0.07
  -7  -9  -1    0.21    0.06
   7  -9   1    0.22    0.06
   7   9   1    0.25    0.18
   7   9   1    0.11    0.20
   7   9   1    0.05    0.23
   8  -9   1    0.40    0.08
  -8  -9  -1    0.42    0.07
   8  -9   1    0.22    0.08
  -8  -9  -1    0.21    0.07
   8  -9   1    0.34    0.09
   8   9   1    0.33    0.20
   8   9   1    0.26    0.22
  -9  -9  -1    0.31    0.08
  -9  -9  -1    0.29    0.07
   9  -9   1    0.36    0.08
   9  -9   1    0.29    0.10
   9  -9   1    0.36    0.09
   9   9   1    0.50    0.21
   9   9   1    0.34    0.24
  10  -9   1    1.05    0.19
  10  -9   1    0.79    0.14
  10  -9   1    0.90    0.13
  10  -9   1    0.90    0.12
 -10  -9  -1    1.06    0.12
 -10  -9  -1    0.90    0.13
  10   9   1    0.88    0.25
  10   9   1    0.96    0.29
  11  -9   1    0.17    0.08
 -11  -9  -1    0.29    0.09
 -11  -9  -1    0.32    0.08
  11  -9   1    0.07    0.14
  11  -9   1    0.17    0.09
  11  -9   1    0.31    0.11
 -11  -9  -1    0.29    0.12
  11   9   1    0.02    0.21
  11   9   1    0.05    0.19
 -12  -9  -1    0.12    0.11
  12  -9   1    0.19    0.13
 -12  -9  -1    0.20    0.09
 -12  -9  -1    0.15    0.09
  12  -9   1    0.15    0.08
  12   9   1    0.08    0.18
  12   9   1   -0.12    0.19
  13  -9   1    0.78    0.15
  13  -9   1    0.52    0.16
 -13  -9  -1    0.65    0.11
 -13  -9  -1    0.74    0.14
  13  -9   1    0.86    0.11
  13   9   1    0.75    0.23
  13   9   1    0.55    0.21
 -14  -9  -1    0.09    0.10
 -14  -9  -1    0.09    0.08
  14  -9   1    0.34    0.13
  14   9   1    0.15    0.20
  14   9   1    0.26    0.18
  14 -10  -1   -0.08    0.11
 -14 -10   1   -0.08    0.09
 -14 -10   1    0.06    0.08
  14 -10  -1    0.06    0.07
  14  10  -1    0.00    0.16
  14  10  -1   -0.03    0.17
  13 -10  -1    0.85    0.11
 -13 -10   1    0.96    0.12
  13 -10  -1    0.62    0.15
 -13 -10   1    0.85    0.14
  13 -10  -1    0.71    0.11
  13  10  -1    0.73    0.23
  13  10  -1    0.65    0.23
 -12 -10   1    4.06    0.29
  12 -10  -1    3.61    0.29
 -12 -10   1    3.80    0.33
  12 -10  -1    3.62    0.35
  12 -10  -1    3.49    0.30
  12  10  -1    4.06    0.45
  12  10  -1    3.23    0.46
  11 -10  -1    3.58    0.32
  11 -10  -1    3.92    0.31
 -11 -10   1    3.67    0.31
 -11 -10   1    4.51    0.31
  11  10  -1    3.83    0.48
  11  10  -1    4.09    0.51
 -10 -10   1    3.78    0.27
  10 -10  -1    3.16    0.29
  10 -10  -1    3.22    0.29
 -10 -10   1    3.38    0.28
  10 -10  -1    3.89    0.28
  10  10  -1    3.47    0.46
  10  10  -1    2.92    0.42
   9 -10  -1    2.22    0.19
   9 -10  -1    1.87    0.20
  -9 -10   1    1.94    0.18
  -9 -10   1    2.19    0.18
   9 -10  -1    1.67    0.19
   9  10  -1    2.29    0.35
   9  10  -1    1.71    0.34
   8 -10  -1    0.53    0.08
   8 -10  -1    0.44    0.09
  -8 -10   1    0.47    0.08
   8  10  -1    0.17    0.21
  -8  10   1    0.32    0.19
   8  10  -1    0.09    0.22
  -7 -10   1    0.39    0.07
   7 -10  -1    0.37    0.07
  -7  10   1    0.32    0.18
   7  10  -1    0.31    0.21
   6 -10  -1    0.79    0.08
  -6 -10   1    0.77    0.08
   6 -10  -1    0.68    0.09
   6  10  -1    0.47    0.21
  -6  10   1    0.42    0.20
  -6  10   1    0.24    0.17
   6  10  -1    0.93    0.35
   5 -10  -1    1.11    0.12
  -5  10   1    1.29    0.25
   5  10  -1    0.78    0.25
   5  10  -1    1.37    0.26
   5  10  -1    1.27    0.28
  -5  10   1    1.04    0.24
   4 -10  -1    4.92    0.36
  -4  10   1    5.13    0.46
  -4  10   1    5.58    0.51
   4  10  -1    4.66    0.52
  -4  10   1    5.29    0.51
   4  10  -1    5.12    0.53
   4  10  -1    4.83    0.51
   3  10  -1    3.57    0.47
  -3  10   1    4.25    0.45
   3  10  -1    4.29    0.46
  -3  10   1    4.42    0.43
   3  10  -1    3.93    0.45
  -3  10   1    4.39    0.46
  -2  10   1    0.90    0.19
  -2  10   1    0.61    0.18
  -2  10   1    0.46    0.19
   2  10  -1    0.90    0.22
   2  10  -1    0.70    0.21
   2  10  -1    0.72    0.21
   1  10  -1    0.50    0.18
   1  10  -1    0.14    0.15
  -1  10   1    0.23    0.15
  -1  10   1    0.35    0.17
  -1  10   1    0.41    0.17
   1  10  -1    0.38    0.18
   0  10   1    0.46    0.18
   0  10   1    0.37    0.17
   0  10   1    0.30    0.16
   0  10  -1    0.23    0.15
   0  10   1    0.27    0.17
   0  10  -1    0.26    0.16
   0  10  -1    0.39    0.17
  -1  10  -1    0.72    0.19
   1  10   1    0.82    0.18
  -1  10  -1    0.67    0.20
   1  10   1    0.73    0.21
  -1  10  -1    0.65    0.17
   1  10   1    0.65    0.20
   1  10   1    0.51    0.19
   2 -10   1    4.03    0.29
   2  10   1    3.73    0.44
  -2  10  -1    3.30    0.41
  -2  10  -1    4.70    0.45
  -2  10  -1    4.29    0.45
   2  10   1    4.83    0.48
   2  10   1    4.20    0.47
   2  10   1    3.50    0.43
   3  10   1    5.71    0.57
  -3  10  -1    6.11    0.55
   3  10   1    5.46    0.56
  -3  10  -1    5.78    0.54
   3  10   1    5.16    0.54
   3  10   1    5.74    0.57
   4 -10   1    1.07    0.12
   4  10   1    1.27    0.26
   4  10   1    0.86    0.25
   4  10   1    1.62    0.28
  -4  10  -1    1.09    0.23
   4  10   1    1.36    0.28
  -4  10  -1    1.23    0.25
   5 -10   1    0.71    0.09
   5 -10   1    0.58    0.09
   5  10   1    0.50    0.22
   5  10   1    0.74    0.22
   5  10   1    0.95    0.24
  -5  10  -1    0.59    0.19
   5  10   1    0.83    0.23
   6 -10   1    0.38    0.08
   6 -10   1    0.40    0.07
  -6 -10  -1    0.33    0.06
   6  10   1    0.58    0.22
   6  10   1    0.40    0.23
   6  10   1    0.02    0.19
   7 -10   1    0.56    0.09
  -7 -10  -1    0.52    0.08
   7 -10   1    0.43    0.10
   7  10   1    0.42    0.25
   7  10   1    0.72    0.24
   7  10   1    0.45    0.23
  -8 -10  -1    1.89    0.18
  -8 -10  -1    2.08    0.18
   8 -10   1    1.87    0.20
   8 -10   1    2.02    0.19
   8 -10   1    1.94    0.21
   8  10   1    2.46    0.36
   8  10   1    2.31    0.36
  -9 -10  -1    3.19    0.26
  -9 -10  -1    3.15    0.26
   9 -10   1    2.86    0.28
   9 -10   1    3.32    0.27
   9 -10   1    3.16    0.33
   9  10   1    3.53    0.46
   9  10   1    3.93    0.45
  10 -10   1    3.86    0.31
  10 -10   1    3.38    0.32
  10 -10   1    3.75    0.30
  10 -10   1    3.79    0.37
 -10 -10  -1    4.19    0.30
 -10 -10  -1    3.61    0.30
  10  10   1    4.44    0.49
  10  10   1    4.07    0.47
  11 -10   1    3.65    0.31
  11 -10   1    3.62    0.36
 -11 -10  -1    3.98    0.34
  11 -10   1    3.89    0.30
 -11 -10  -1    3.95    0.30
  11  10   1    4.42    0.46
  11  10   1    4.19    0.47
 -12 -10  -1    1.01    0.12
  12 -10   1    0.89    0.12
 -12 -10  -1    0.92    0.14
  12 -10   1    0.58    0.16
  12 -10   1    0.87    0.12
  12  10   1    0.94    0.23
  12  10   1    0.87    0.24
  13 -10   1   -0.03    0.07
 -13 -10  -1    0.00    0.09
 -13 -10  -1   -0.14    0.08
  13 -10   1   -0.01    0.11
  13  10   1    0.02    0.16
  13  10   1   -0.12    0.17
  12 -11  -1    2.68    0.30
  12 -11  -1    3.00    0.25
 -12 -11   1    3.34    0.26
  12 -11  -1    3.56    0.26
 -12 -11   1    3.27    0.29
  12  11  -1    3.18    0.41
  11 -11  -1    5.59    0.44
  11 -11  -1    5.93    0.43
 -11 -11   1    6.22    0.43
  11 -11  -1    5.51    0.47
  11  11  -1    6.40    0.58
 -10 -11   1    5.72    0.47
  10 -11  -1    5.31    0.47
  10 -11  -1    6.68    0.45
 -10 -11   1    6.72    0.45
  10 -11  -1    6.11    0.46
  10  11  -1    6.34    0.61
  -9 -11   1    3.17    0.25
  -9 -11   1    3.51    0.26
   9 -11  -1    2.94    0.27
   9 -11  -1    3.31    0.26
   9 -11  -1    3.08    0.27
   9  11  -1    2.99    0.43
  -8 -11   1    1.17    0.12
   8 -11  -1    1.16    0.14
   8 -11  -1    0.99    0.14
   8  11  -1    1.19    0.29
   7 -11  -1    0.10    0.07
  -7 -11   1    0.13    0.05
   7 -11  -1    0.18    0.06
   7  11  -1    0.09    0.20
  -7  11   1    0.04    0.17
   6 -11  -1    0.80    0.09
   6 -11  -1    0.62    0.09
  -6 -11   1    0.65    0.08
  -6  11   1    0.55    0.21
   6  11  -1    0.44    0.25
   5 -11  -1    0.67    0.09
  -5  11   1    0.83    0.24
   5  11  -1    0.69    0.24
   5  11  -1    0.67    0.26
  -5  11   1    0.72    0.23
   5  11  -1    0.87    0.26
   4 -11  -1    3.25    0.28
   4  11  -1    3.82    0.47
  -4  11   1    4.01    0.48
   4  11  -1    3.88    0.48
  -4  11   1    4.42    0.49
  -4  11   1    4.15    0.41
   4  11  -1    4.09    0.48
   3 -11  -1    3.62    0.29
   3  11  -1    4.23    0.48
   3  11  -1    4.27    0.52
  -3  11   1    4.40    0.43
  -3  11   1    4.62    0.49
   3  11  -1    4.31    0.49
  -3  11   1    4.37    0.52
  -2  11   1    1.83    0.33
  -2  11   1    2.27    0.32
   2  11  -1    2.20    0.35
   2  11  -1    2.09    0.34
  -2  11   1    2.04    0.34
   2  11  -1    2.14    0.34
   1  11  -1    0.64    0.20
  -1  11   1    0.43    0.21
  -1  11   1    0.09    0.20
   1  11  -1    0.36    0.19
  -1  11   1    0.37    0.17
   1  11  -1    0.47    0.24
   0  11   1    0.14    0.21
   0  11  -1    0.42    0.18
   0  11   1    0.35    0.17
   0  11  -1    0.34    0.21
   0  11  -1    0.35    0.18
   0  11   1    0.33    0.19
  -1  11  -1    2.14    0.33
   1  11   1    2.10    0.36
   1  11   1    2.18    0.35
   1  11   1    2.03    0.33
  -1  11  -1    2.72    0.38
  -1  11  -1    2.31    0.32
   2 -11   1    3.71    0.31
  -2  11  -1    4.89    0.50
   2  11   1    4.88    0.54
  -2  11  -1    4.73    0.51
   2  11   1    4.27    0.51
   2  11   1    4.86    0.51
   2  11   1    4.31    0.49
   3 -11   1    3.32    0.29
   3  11   1    4.84    0.55
   3  11   1    3.74    0.48
  -3  11  -1    4.35    0.49
   3  11   1    3.91    0.48
  -3  11  -1    4.50    0.49
   3  11   1    4.22    0.44
   4 -11   1    0.81    0.10
   4  11   1    0.55    0.24
   4  11   1    0.61    0.21
   4  11   1    0.65    0.25
   4  11   1    0.84    0.28
  -4  11  -1    0.76    0.23
   5 -11   1    0.68    0.11
   5 -11   1    0.85    0.10
  -5  11  -1    0.58    0.22
   5  11   1    0.59    0.22
   5  11   1    0.73    0.25
   5  11   1    0.57    0.24
   5  11   1    0.62    0.26
   6 -11   1    0.09    0.07
   6 -11   1    0.15    0.06
  -6 -11  -1    0.09    0.05
   6  11   1    0.06    0.21
   6  11   1   -0.02    0.17
   6  11   1    0.04    0.23
  -7 -11  -1    1.15    0.12
   7 -11   1    1.05    0.14
   7 -11   1    1.08    0.13
   7  11   1    0.78    0.39
   7  11   1    1.09    0.26
   7  11   1    1.33    0.29
   8 -11   1    2.87    0.26
   8 -11   1    3.38    0.32
   8 -11   1    3.06    0.26
  -8 -11  -1    3.01    0.24
  -8 -11  -1    2.85    0.24
   8  11   1    3.45    0.45
   8  11   1    3.56    0.42
   9 -11   1    5.52    0.47
   9 -11   1    5.77    0.50
   9 -11   1    6.42    0.45
  -9 -11  -1    5.94    0.44
  -9 -11  -1    5.91    0.49
   9 -11   1    6.34    0.46
   9  11   1    6.84    0.60
   9  11   1    7.39    0.62
  10 -11   1    5.91    0.43
  10 -11   1    5.82    0.43
 -10 -11  -1    5.54    0.42
  10 -11   1    5.36    0.47
  10  11   1    6.31    0.56
  10  11   1    6.63    0.58
  11 -11   1    3.05    0.32
  11 -11   1    3.34    0.27
  11 -11   1    3.44    0.27
 -11 -11  -1    3.47    0.26
  11  11   1    3.36    0.38
  11  11   1    3.39    0.41
  11 -12  -1    2.37    0.20
  11 -12  -1    2.24    0.24
  11  12  -1    2.54    0.34
 -10 -12   1    2.90    0.23
  10 -12  -1    2.99    0.24
  10 -12  -1    2.78    0.29
  10 -12  -1    3.16    0.24
  10  12  -1    3.06    0.41
  -9 -12   1    1.93    0.17
   9 -12  -1    2.04    0.18
   9  12  -1    1.76    0.33
   8 -12  -1    0.55    0.08
   8  12  -1    0.19    0.23
   7 -12  -1    0.07    0.06
   7 -12  -1    0.05    0.06
   7  12  -1   -0.23    0.20
   6 -12  -1    0.20    0.06
   6 -12  -1    0.09    0.06
   6  12  -1    0.03    0.22
  -6  12   1    0.29    0.18
   5 -12  -1    0.46    0.08
   5  12  -1    0.43    0.24
   5  12  -1    0.39    0.23
   5  12  -1    0.59    0.24
  -5  12   1    0.53    0.21
   4 -12  -1    0.35    0.07
   4  12  -1    0.14    0.22
   4  12  -1    0.21    0.21
  -4  12   1    0.57    0.24
  -4  12   1    0.24    0.18
   4  12  -1    0.36    0.21
   3  12  -1    0.21    0.24
  -3  12   1    0.64    0.22
   3  12  -1    0.49    0.21
  -3  12   1    0.45    0.17
  -3  12   1    0.63    0.26
   3  12  -1    0.33    0.22
  -2  12   1    0.34    0.21
  -2  12   1    0.35    0.16
  -2  12   1    0.43    0.26
   2  12  -1   -0.09    0.22
   2  12  -1    0.22    0.18
   2  12  -1    0.51    0.21
  -1  12   1    0.83    0.25
   1  12  -1    0.61    0.21
   1  12  -1    0.77    0.27
  -1  12   1    0.77    0.28
  -1  12   1    0.69    0.22
   1  12  -1    0.64    0.23
   0  12   1    0.78    0.25
   0  12   1    0.67    0.22
   0  12  -1    1.12    0.29
   0  12   1    0.56    0.27
   0  12  -1    0.77    0.25
   0  12  -1    0.70    0.21
  -1  12  -1    0.31    0.23
   1  12   1    0.64    0.27
  -1  12  -1    0.19    0.18
   1  12   1    0.21    0.19
   1  12   1    0.19    0.22
  -1  12  -1    0.20    0.17
   2 -12   1    0.48    0.08
  -2  12  -1    0.56    0.24
   2  12   1    0.56    0.28
  -2  12  -1    0.64    0.22
   2  12   1    0.44    0.21
   2  12   1    0.54    0.23
   3 -12   1    0.36    0.07
  -3  12  -1    0.41    0.22
   3  12   1    0.18    0.25
   3  12   1    0.22    0.23
   3  12   1    0.38    0.22
   4 -12   1    0.27    0.07
   4  12   1    0.38    0.22
   4  12   1    0.17    0.25
   4  12   1    0.41    0.25
   5 -12   1    0.17    0.06
   5 -12   1    0.08    0.06
   5  12   1    0.01    0.23
   5  12   1    0.13    0.24
   5  12   1    0.14    0.21
   6 -12   1    0.07    0.06
   6  12   1    0.08    0.17
   6  12   1    0.03    0.20
   6  12   1   -0.27    0.22
   7 -12   1    0.54    0.09
   7  12   1    0.27    0.22
   7  12   1    0.37    0.20
   8 -12   1    1.90    0.18
  -8 -12  -1    1.55    0.16
   8 -12   1    2.01    0.18
   8  12   1    1.82    0.29
   8  12   1    2.46    0.35
   9 -12   1    3.00    0.24
  -9 -12  -1    2.50    0.22
   9 -12   1    3.11    0.23
   9  12   1    2.61    0.35
   9  12   1    3.41    0.40
  10 -12   1    2.38    0.21
  10  12   1    2.25    0.31
  10  12   1    2.50    0.34
   8 -13  -1    0.65    0.09
   8 -13  -1    0.63    0.08
   8  13  -1    0.48    0.22
   7  13  -1    0.89    0.25
   6 -13  -1    1.53    0.14
   6  13  -1    1.77    0.31
   5  13  -1    2.09    0.32
   5  13  -1    1.78    0.35
   5  13  -1    1.68    0.32
   4  13  -1    0.14    0.22
   4  13  -1    0.13    0.22
   4  13  -1    0.25    0.20
  -4  13   1    0.22    0.20
  -3  13   1    1.19    0.27
   3  13  -1    1.34    0.28
   3  13  -1    1.07    0.29
   3  13  -1    0.84    0.25
   2  13  -1    2.81    0.39
  -2  13   1    2.88    0.38
  -2  13   1    2.94    0.40
   2  13  -1    2.73    0.37
  -2  13   1    2.25    0.33
   2  13  -1    2.43    0.37
   1  13  -1    5.28    0.54
  -1  13   1    6.35    0.61
   1  13  -1    6.58    0.61
  -1  13   1    5.32    0.51
  -1  13   1    5.23    0.56
   1  13  -1    5.62    0.57
   0  13  -1    5.55    0.57
   0  13   1    5.57    0.54
   0  13   1    5.90    0.60
   0  13  -1    5.27    0.59
   0  13  -1    5.59    0.51
   0  13   1    5.90    0.63
   1  13   1    2.91    0.40
   1  13   1    3.32    0.44
  -1  13  -1    3.12    0.42
   1  13   1    2.64    0.39
   2  13   1    1.36    0.31
   2  13   1    1.13    0.27
   2  13   1    1.28    0.29
   3  13   1    0.36    0.24
   3  13   1    0.19    0.20
   3  13   1    0.12    0.22
   4 -13   1    1.73    0.16
   4  13   1    2.61    0.36
   4  13   1    1.71    0.32
   4  13   1    1.90    0.33
   5 -13   1    1.61    0.14
   5  13   1    1.53    0.31
   5  13   1    1.57    0.30
   6 -13   1    1.05    0.12
   6  13   1    0.84    0.24
   7 -13   1    0.71    0.09
   7 -13   1    0.68    0.10
   7  13   1    0.69    0.22
   4  14  -1    0.54    0.20
   3  14  -1    0.84    0.21
  -2  14   1    5.67    0.56
   2  14  -1    6.02    0.52
   1  14  -1    6.10    0.53
  -1  14   1    6.90    0.61
   0  14   1    7.00    0.63
   0  14   1    6.37    0.56
   0  14   1    7.06    0.61
   1  14   1    5.71    0.55
   1  14   1    5.63    0.59
   1  14   1    5.88    0.52
   2  14   1    1.51    0.28
   2  14   1    1.23    0.23
   2  14   1    1.07    0.27
   3  14   1    0.68    0.23
   3  14   1    0.30    0.19
   3  14   1    0.52    0.21
 -20   0   2    0.66    0.21
 -19   0   2    0.86    0.24
 -18   0   2    1.66    0.31
 -17   0   2    1.27    0.29
 -16   0   2    2.79    0.38
  15   0  -2    3.27    0.42
 -15   0   2    3.52    0.43
  14   0  -2    9.49    0.69
 -14   0   2    8.56    0.74
 -13   0   2    6.40    0.56
 -13   0   2    5.87    0.60
  13   0  -2    6.91    0.61
 -12   0   2    7.31    0.65
 -11   0   2    9.44    0.77
 -10   0   2    4.99    0.46
  -9   0   2    4.01    0.42
   9   0  -2    5.14    0.38
  -8   0   2    4.73    0.48
   8   0  -2    7.01    0.46
  -7   0   2   10.93    0.92
   7   0  -2   14.61    0.91
  -6   0   2    4.25    0.34
  -6   0   2    3.63    0.35
   6   0  -2    5.19    0.34
  -5   0   2   37.05    2.60
   5   0  -2   40.14    2.60
   4   0  -2   39.17    2.82
  -4   0   2   45.10    2.84
  -3   0   2    1.07    0.13
  -2   0   2  326.46   21.73
  -1   0   2  190.57   12.67
   1   0  -2  195.41   12.67
  -1   0   2  184.72   12.67
   0   0   2  366.87   23.04
   0   0  -2  353.45   23.04
   0   0   2  318.37   23.03
  -1   0  -2    0.74    0.09
   1   0   2    0.88    0.11
   1   0   2    1.04    0.09
   1   0   2    0.59    0.09
   2   0   2   38.91    2.62
   2   0   2   39.33    2.61
   2   0   2   39.25    2.60
  -2   0  -2   37.29    2.61
   3   0   2   40.52    2.54
   3   0   2   36.67    2.52
   3   0   2   35.24    2.55
   4   0   2    4.74    0.40
   4   0   2    5.49    0.38
   4   0   2    4.12    0.35
   5   0   2   14.13    1.00
   5   0   2   13.82    1.03
   5   0   2   14.12    0.97
   6   0   2    6.60    0.55
   6   0   2    6.45    0.49
   6   0   2    6.59    0.46
  -6   0  -2    5.12    0.48
   7   0   2    4.01    0.37
  -7   0  -2    4.41    0.38
   8   0   2    4.97    0.44
   9   0   2   10.16    0.80
  11   0   2    6.14    0.50
 -11   0  -2    6.18    0.55
 -12   0  -2    9.10    0.73
  12   0   2    8.40    0.67
 -13   0  -2    3.72    0.45
  13   0   2    4.18    0.40
 -14   0  -2    2.78    0.38
  14   0   2    2.79    0.34
  15   0   2    0.79    0.20
 -15   0  -2    1.27    0.27
  16   0   2    1.62    0.26
 -16   0  -2    1.52    0.29
  17   0   2    0.69    0.19
 -17   0  -2    0.55    0.22
  18   0   2    0.75    0.19
  18   0   2    0.67    0.16
 -20  -1   2    0.10    0.18
 -20   1   2    0.31    0.20
 -19  -1   2    0.71    0.23
 -19   1   2    0.93    0.25
 -18  -1   2    1.95    0.33
  18  -1  -2    2.07    0.40
 -18   1   2    2.43    0.36
 -17  -1   2    0.11    0.20
  17  -1  -2    0.40    0.16
 -17   1   2   -0.04    0.21
  16  -1  -2    0.07    0.12
 -16  -1   2    0.10    0.20
 -16   1   2    0.14    0.20
 -15  -1   2    6.41    0.56
  15  -1  -2    6.18    0.50
 -15   1   2    5.42    0.58
  14  -1  -2    3.75    0.34
 -14  -1   2    3.48    0.39
 -14   1   2    3.61    0.42
 -14   1   2    3.13    0.48
 -13  -1   2    1.94    0.20
  13  -1  -2    2.54    0.25
 -13  -1   2    1.93    0.27
 -13   1   2    2.06    0.31
 -13   1   2    2.01    0.36
 -12  -1   2    1.08    0.24
 -12   1   2    1.45    0.27
 -11  -1   2    0.94    0.10
 -11  -1   2    0.65    0.18
 -11   1   2    0.56    0.20
  11   1  -2    1.24    0.36
  10  -1  -2    0.58    0.13
 -10  -1   2    0.68    0.09
 -10  -1   2    0.64    0.16
  10   1  -2    0.48    0.24
 -10   1   2    0.48    0.18
  -9  -1   2    1.50    0.22
   9  -1  -2    1.72    0.20
  -9  -1   2    2.03    0.15
  -9   1   2    1.89    0.27
   8  -1  -2    7.74    0.55
  -8  -1   2    7.83    0.50
  -8  -1   2    6.13    0.54
   8   1  -2    7.92    0.53
  -8   1   2    5.86    0.57
   7  -1  -2   15.74    0.99
  -7  -1   2   12.45    0.97
  -7  -1   2   12.72    0.96
   7   1  -2   15.83    0.96
  -7   1   2   12.64    1.00
  -6  -1   2   21.64    1.61
  -6  -1   2   23.41    1.63
   6  -1  -2   26.11    1.65
   6   1  -2   26.10    1.61
  -6   1   2   22.24    1.65
  -5  -1   2   18.79    1.24
   5  -1  -2   18.85    1.26
  -5   1   2   17.43    1.27
   5   1  -2   18.02    1.23
  -4  -1   2   33.13    2.41
   4  -1  -2   36.59    2.42
  -4  -1   2   37.42    2.41
  -4   1   2   36.55    2.43
  -3  -1   2   23.44    1.58
  -2  -1   2   11.06    0.73
  -2  -1   2   11.09    0.74
   2   1  -2   10.44    0.73
  -1  -1   2  138.04    9.89
  -1  -1   2  154.29    9.88
  -1   1   2  150.66    9.91
   1   1  -2  150.77    9.88
   0  -1  -2   10.23    0.71
   0  -1   2    9.68    0.70
   0  -1   2   10.66    0.69
   0   1   2   10.53    0.75
   0   1  -2   10.06    0.69
   0   1   2   10.66    0.71
   0   1  -2    8.82    0.70
  -1  -1  -2   23.54    1.54
   1  -1   2   23.06    1.54
   1  -1   2   21.13    1.54
   1   1   2   24.36    1.60
   1   1   2   24.85    1.56
   1   1   2   21.84    1.53
  -1   1  -2   20.25    1.54
  -2  -1  -2   36.71    2.48
   2  -1   2   38.64    2.49
   2  -1   2   33.83    2.48
   2   1   2   40.88    2.50
   2   1   2   36.35    2.55
   2   1   2   34.95    2.47
   3  -1   2   19.31    1.33
   3  -1   2   19.10    1.33
   3   1   2   18.21    1.31
   3   1   2   18.89    1.34
   3   1   2   21.47    1.41
   4  -1   2   26.86    1.68
   4  -1   2   24.39    1.67
   4  -1   2   26.52    1.69
  -4   1  -2   20.39    1.67
   4   1   2   23.17    1.65
   4   1   2   23.98    1.69
   4   1   2   26.23    1.77
   5  -1   2   15.80    1.04
   5  -1   2   14.35    1.03
   5  -1   2   15.58    1.03
  -5  -1  -2   13.96    1.05
  -5   1  -2   12.23    1.03
   5   1   2   14.24    1.05
   5   1   2   15.82    1.13
  -6  -1  -2    9.00    0.53
   6  -1   2    7.57    0.58
   6  -1   2    8.14    0.58
   6   1   2    7.74    0.69
  -6   1  -2    6.49    0.58
   6   1   2    6.16    0.59
   7  -1   2    2.09    0.21
  -7  -1  -2    2.08    0.16
   7  -1   2    1.73    0.22
  -7   1  -2    1.68    0.24
   7   1   2    1.38    0.23
  -8  -1  -2    0.63    0.09
   8  -1   2    0.67    0.15
  -8   1  -2    0.48    0.17
   8   1   2    0.66    0.17
  -9  -1  -2    1.05    0.12
   9  -1   2    1.00    0.20
  -9   1  -2    0.61    0.23
 -11  -1  -2    1.99    0.30
  11  -1   2    1.90    0.25
 -11  -1  -2    2.59    0.21
  11   1   2    1.86    0.25
 -11   1  -2    2.04    0.32
 -12  -1  -2    3.51    0.28
 -12  -1  -2    3.27    0.39
  12  -1   2    3.26    0.33
  12   1   2    2.96    0.34
 -12   1  -2    3.42    0.41
 -13  -1  -2    5.17    0.53
  13  -1   2    5.92    0.48
 -13   1  -2    5.21    0.55
  13   1   2    5.40    0.49
 -14  -1  -2   -0.14    0.18
  14  -1   2    0.08    0.14
  14   1   2    0.15    0.15
 -14   1  -2    0.25    0.20
 -15  -1  -2    0.11    0.20
  15  -1   2   -0.07    0.14
  15   1   2    0.16    0.15
 -15   1  -2    0.14    0.22
 -16  -1  -2    1.03    0.26
  16  -1   2    1.62    0.27
  16   1   2    2.17    0.28
 -16   1  -2    1.73    0.31
  17  -1   2    0.19    0.16
  17   1   2    0.32    0.18
  17   1   2    0.47    0.17
 -17   1  -2    0.33    0.21
  18  -1   2    0.17    0.13
  18  -1   2    0.43    0.16
  18   1   2    0.10    0.13
 -18   1  -2    0.23    0.19
 -20  -2   2    0.31    0.18
  20   2  -2    0.00    0.12
 -20   2   2   -0.11    0.18
  19  -2  -2    0.49    0.17
 -19  -2   2    0.28    0.20
 -19   2   2    0.18    0.22
  18  -2  -2    1.11    0.21
 -18  -2   2    0.45    0.22
 -18   2   2    0.48    0.27
  17  -2  -2    0.60    0.17
 -17  -2   2    0.34    0.21
 -17   2   2    0.54    0.26
 -16  -2   2    0.32    0.19
  16  -2  -2    0.12    0.13
 -16   2   2    0.13    0.23
  15  -2  -2    0.95    0.18
 -15  -2   2    1.00    0.14
 -15  -2   2    1.07    0.22
 -15   2   2    1.09    0.33
 -15   2   2    0.75    0.26
 -14  -2   2    1.05    0.14
 -14  -2   2    1.09    0.22
  14  -2  -2    1.22    0.19
 -14   2   2    0.99    0.27
 -14   2   2    1.64    0.35
 -13  -2   2    0.31    0.15
 -13  -2   2    0.38    0.07
  13  -2  -2    0.19    0.11
 -13  -2   2    0.40    0.09
 -13   2   2    0.51    0.20
  13   2  -2    0.13    0.17
 -13   2   2    0.84    0.26
 -12  -2   2    4.82    0.37
 -12  -2   2    4.95    0.35
 -12   2   2    4.98    0.54
 -11  -2   2    5.29    0.39
 -11  -2   2    5.44    0.40
 -11  -2   2    5.57    0.49
 -11   2   2    5.97    0.56
 -10  -2   2    2.32    0.19
 -10  -2   2    2.63    0.28
  10  -2  -2    2.28    0.27
 -10  -2   2    2.37    0.18
 -10   2   2    2.41    0.35
  -9  -2   2    8.55    0.57
   9  -2  -2    8.54    0.64
   9  -2  -2    8.45    0.58
  -9  -2   2    7.62    0.62
   9   2  -2    8.70    0.83
  -9   2   2    7.50    0.68
   8  -2  -2    0.60    0.07
   8  -2  -2    0.59    0.13
  -8  -2   2    0.56    0.11
  -8  -2   2    0.69    0.07
   8   2  -2    0.62    0.25
  -8   2   2    0.40    0.16
  -7  -2   2    1.60    0.15
   7  -2  -2    1.46    0.18
  -7  -2   2    1.42    0.11
   7  -2  -2    1.37    0.12
   7   2  -2    1.10    0.28
  -7   2   2    1.58    0.23
   6  -2  -2    6.21    0.45
  -6  -2   2    5.60    0.41
   6   2  -2    5.39    0.57
  -6   2   2    5.08    0.47
   5  -2  -2    2.79    0.24
  -5  -2   2    2.69    0.20
  -5  -2   2    2.25    0.20
  -5   2   2    2.83    0.28
  -4  -2   2   12.15    0.82
   4  -2  -2   13.52    0.86
  -4  -2   2   11.74    0.82
   4   2  -2   11.44    0.94
  -4   2   2   10.57    0.86
  -3  -2   2    4.08    0.31
  -3  -2   2    4.10    0.30
   3  -2  -2    4.16    0.34
   3   2  -2    4.54    0.43
  -3   2   2    4.63    0.36
  -2  -2   2    3.97    0.35
  -2  -2   2    5.35    0.34
   2   2  -2    4.73    0.44
   2   2  -2    5.28    0.35
  -1  -2   2   17.33    1.17
  -1  -2   2   17.49    1.19
  -1   2   2   18.86    1.29
   1   2  -2   16.35    1.24
   1   2  -2   16.68    1.18
   0  -2   2    4.06    0.34
   0   2   2    4.38    0.45
   0   2  -2    5.36    0.34
   0   2  -2    4.04    0.39
   1  -2   2    4.20    0.33
  -1  -2  -2    3.59    0.33
   1  -2   2    4.51    0.32
   1   2   2    4.24    0.44
  -1   2  -2    3.95    0.35
   2  -2   2   13.45    0.88
   2  -2   2   13.39    0.89
   2   2   2   10.12    0.97
   3  -2   2    3.05    0.27
   3  -2   2    2.96    0.27
   3   2   2    3.31    0.40
   4  -2   2    5.83    0.45
   4  -2   2    6.19    0.45
   4   2   2    6.09    0.48
   4   2   2    4.56    0.55
   5  -2   2    1.22    0.17
   5  -2   2    1.36    0.18
  -5  -2  -2    1.44    0.11
   5   2   2    1.57    0.23
   5   2   2    1.44    0.31
   6  -2   2    0.83    0.08
   6  -2   2    0.46    0.13
   6  -2   2    0.78    0.14
  -6  -2  -2    0.73    0.08
   6   2   2    0.65    0.26
   6   2   2    0.50    0.16
  -7  -2  -2    8.94    0.58
   7  -2   2    8.73    0.66
   7  -2   2    8.05    0.58
   7  -2   2    8.98    0.65
   7   2   2    7.24    0.68
   7   2   2    7.97    0.83
  -8  -2  -2    1.66    0.15
  -8  -2  -2    2.09    0.16
   8  -2   2    2.02    0.26
  -9  -2  -2    4.89    0.35
   9  -2   2    4.89    0.45
  -9  -2  -2    4.43    0.33
 -10  -2  -2    4.42    0.33
 -10  -2  -2    4.69    0.34
 -11  -2  -2    0.15    0.08
 -11  -2  -2    0.38    0.08
  11  -2   2    0.41    0.12
 -11   2  -2    0.38    0.22
  11   2   2    0.41    0.16
 -12  -2  -2    0.98    0.13
  12  -2   2    0.97    0.17
 -12   2  -2    0.71    0.25
  12   2   2    0.97    0.21
  13  -2   2    0.96    0.19
 -13  -2  -2    0.79    0.13
  13   2   2    1.09    0.22
 -13   2  -2    0.96    0.27
  14  -2   2    0.05    0.14
  14   2   2    0.25    0.16
 -14   2  -2   -0.21    0.20
  15  -2   2    0.32    0.18
 -15   2  -2    0.47    0.24
  15   2   2    0.52    0.19
  16  -2   2    0.48    0.20
  16   2   2    0.42    0.19
  16   2   2    0.67    0.25
 -16   2  -2    0.66    0.25
  17  -2   2    0.43    0.18
  17   2   2    0.50    0.17
 -17   2  -2    0.25    0.20
  18  -2   2    0.12    0.14
 -18   2  -2    0.04    0.18
  18   2   2   -0.19    0.11
 -19  -3   2    0.36    0.20
  19  -3  -2    0.38    0.16
 -19   3   2    0.14    0.21
  19   3  -2    0.27    0.15
 -18  -3   2    0.25    0.18
  18  -3  -2    0.75    0.19
 -18   3   2    0.63    0.26
  17  -3  -2    0.30    0.15
 -17  -3   2    0.29    0.19
 -17   3   2   -0.02    0.24
  16  -3  -2    0.03    0.12
 -16  -3   2    0.18    0.10
 -16  -3   2    0.23    0.17
 -16   3   2    0.02    0.24
 -15  -3   2    0.24    0.16
 -15  -3   2    0.24    0.10
  15  -3  -2    0.16    0.12
  15   3  -2    0.20    0.22
 -15   3   2    0.24    0.24
  14  -3  -2    0.17    0.11
 -14  -3   2    0.13    0.08
 -14  -3   2    0.21    0.14
 -14  -3   2    0.15    0.07
  14   3  -2    0.22    0.20
 -14   3   2    0.10    0.24
 -14   3   2    0.11    0.20
 -13  -3   2    3.75    0.30
 -13  -3   2    3.98    0.28
  13  -3  -2    3.34    0.27
  13  -3  -2    3.28    0.32
 -13  -3   2    3.42    0.28
 -13  -3   2    3.67    0.35
  13   3  -2    3.75    0.41
 -13   3   2    3.25    0.49
 -13   3   2    3.89    0.44
  12  -3  -2   12.15    0.98
 -12  -3   2   14.82    0.98
 -12  -3   2   15.24    1.00
 -12  -3   2   14.85    1.03
 -12  -3   2   14.82    0.99
  12   3  -2   14.00    1.43
 -12   3   2   14.70    1.17
 -12   3   2   15.12    1.10
  11  -3  -2   18.65    1.47
  11  -3  -2   20.09    1.36
 -11  -3   2   20.87    1.38
 -11  -3   2   21.35    1.37
 -11   3   2   22.68    1.55
  11   3  -2   17.32    1.73
  10  -3  -2    4.47    0.32
  10  -3  -2    4.08    0.31
 -10  -3   2    4.31    0.32
 -10  -3   2    4.89    0.39
 -10  -3   2    4.32    0.31
  10  -3  -2    3.70    0.41
 -10   3   2    4.95    0.50
   9  -3  -2    3.24    0.32
   9  -3  -2    3.25    0.22
  -9  -3   2    2.51    0.27
  -9  -3   2    2.80    0.22
   9  -3  -2    3.16    0.23
  -9  -3   2    3.07    0.23
   9   3  -2    3.04    0.54
  -9   3   2    3.00    0.39
   8  -3  -2   40.37    2.69
   8  -3  -2   39.80    2.77
  -8  -3   2   38.01    2.72
  -8  -3   2   42.71    2.69
   8   3  -2   42.47    2.99
  -8   3   2   37.55    2.80
   7  -3  -2    5.68    0.39
  -7  -3   2    5.85    0.39
   7  -3  -2    5.40    0.46
  -7  -3   2    4.94    0.41
  -7   3   2    5.50    0.51
   7   3  -2    6.10    0.65
   6  -3  -2    2.87    0.20
  -6  -3   2    2.79    0.20
   6  -3  -2    2.87    0.28
  -6  -3   2    2.48    0.22
  -6   3   2    2.91    0.32
   6   3  -2    2.93    0.44
  -5  -3   2    5.64    0.41
   5  -3  -2    6.67    0.48
  -5  -3   2    6.02    0.42
   5   3  -2    5.57    0.61
  -5   3   2    5.37    0.49
  -4  -3   2    6.75    0.47
  -4  -3   2    6.85    0.47
   4   3  -2    6.73    0.66
  -4   3   2    5.67    0.53
  -3  -3   2    3.28    0.26
  -3  -3   2    3.41    0.24
   3  -3  -2    3.24    0.29
  -3   3   2    3.39    0.31
   3   3  -2    2.62    0.39
  -2  -3   2    6.98    0.49
  -2  -3   2    6.66    0.48
   2   3  -2    7.99    0.64
  -2   3   2    5.29    0.50
  -1  -3   2   66.26    4.50
  -1  -3   2   67.47    4.52
   1   3  -2   69.03    4.63
  -1   3   2   70.23    4.65
   1   3  -2   63.52    4.51
   0  -3   2    6.97    0.50
   0  -3   2    8.04    0.52
   0   3  -2    6.23    0.59
   0   3   2    5.67    0.63
   1  -3   2    3.14    0.29
   1  -3   2    3.05    0.27
   1   3   2    3.86    0.45
  -1   3  -2    3.74    0.37
   2  -3   2    8.05    0.62
   2  -3   2    8.49    0.61
   3  -3   2    6.28    0.47
   3  -3   2    6.47    0.48
   3   3   2    4.69    0.60
  -4  -3  -2    2.59    0.18
   4  -3   2    2.53    0.19
   4  -3   2    2.43    0.27
   4  -3   2    2.45    0.25
   4   3   2    3.65    0.47
   5  -3   2    5.76    0.47
  -5  -3  -2    5.89    0.40
   5  -3   2    5.72    0.41
   5  -3   2    5.61    0.48
   5   3   2    6.20    0.67
   6  -3   2   41.20    2.83
  -6  -3  -2   42.70    2.75
   6  -3   2   40.83    2.76
   6  -3   2   41.16    2.83
   6   3   2   39.43    3.02
   7  -3   2    3.53    0.26
  -7  -3  -2    3.56    0.25
   7  -3   2    3.31    0.34
  -7  -3  -2    3.30    0.25
   7  -3   2    3.63    0.35
   7   3   2    2.35    0.50
   8  -3   2    3.90    0.30
   8  -3   2    4.48    0.41
   8  -3   2    3.90    0.39
  -8  -3  -2    3.51    0.28
  -8  -3  -2    3.99    0.29
   8  -3   2    4.02    0.28
   8   3   2    5.28    0.81
   9  -3   2   19.31    1.33
  -9  -3  -2   19.32    1.33
  -9  -3  -2   20.69    1.34
 -10  -3  -2   13.19    0.95
  10  -3   2   15.25    0.95
 -10  -3  -2   13.62    0.96
  10  -3   2   14.24    0.99
 -10  -3  -2   13.39    0.96
 -10   3  -2   13.21    1.06
  11  -3   2    3.65    0.33
 -11  -3  -2    3.15    0.27
 -11  -3  -2    3.21    0.29
  11  -3   2    4.05    0.28
 -11  -3  -2    3.28    0.28
 -11   3  -2    3.19    0.42
  11   3   2    3.33    0.38
 -12  -3  -2    0.11    0.08
  12  -3   2    0.10    0.11
 -12  -3  -2    0.07    0.09
 -12   3  -2   -0.07    0.20
  12   3   2    0.10    0.16
  13  -3   2    0.39    0.15
 -13  -3  -2    0.07    0.10
 -13   3  -2    0.37    0.24
  13   3   2    0.37    0.18
 -14  -3  -2   -0.07    0.10
  14  -3   2    0.12    0.15
 -14   3  -2    0.31    0.24
  15  -3   2    0.08    0.16
 -15   3  -2    0.39    0.25
  15   3   2    0.34    0.18
  16  -3   2    0.44    0.19
 -16   3  -2    0.30    0.22
  16   3   2    0.34    0.18
  17  -3   2    0.32    0.17
 -17   3  -2    0.07    0.20
  17   3   2    0.28    0.16
  19  -4  -2    0.54    0.16
 -19  -4   2    0.38    0.20
 -19   4   2    0.30    0.22
  19   4  -2    0.46    0.17
 -18  -4   2    0.03    0.19
  18  -4  -2    0.63    0.18
  18   4  -2    0.50    0.18
 -18   4   2    0.22    0.24
 -17  -4   2    0.23    0.12
  17  -4  -2    0.41    0.16
 -17  -4   2    0.13    0.18
 -17   4   2    0.65    0.27
  17   4  -2    0.29    0.18
 -16  -4   2    0.22    0.11
  16  -4  -2    0.07    0.13
 -16  -4   2    0.35    0.19
 -16   4   2    0.16    0.25
  16   4  -2   -0.16    0.27
 -15  -4   2    0.08    0.09
 -15  -4   2    0.11    0.10
 -15  -4   2    0.22    0.15
  15  -4  -2    0.20    0.13
 -15   4   2    0.21    0.26
  15   4  -2    0.39    0.22
 -14  -4   2   -0.06    0.12
  14  -4  -2    0.06    0.06
 -14  -4   2    0.01    0.07
 -14  -4   2   -0.05    0.08
 -14  -4   2    0.12    0.07
  14  -4  -2    0.00    0.10
  14   4  -2    0.22    0.19
 -14   4   2    0.15    0.23
 -13  -4   2    3.72    0.36
 -13  -4   2    4.07    0.29
  13  -4  -2    4.01    0.30
  13  -4  -2    3.64    0.34
 -13  -4   2    3.51    0.30
 -13  -4   2    3.77    0.32
 -13   4   2    4.26    0.48
  13   4  -2    4.12    0.44
 -12  -4   2   15.67    1.10
  12  -4  -2   15.30    1.05
 -12  -4   2   15.72    1.05
  12  -4  -2   15.75    1.05
 -12  -4   2   16.68    1.07
 -12  -4   2   14.57    1.06
 -12   4   2   16.28    1.19
  12   4  -2   13.18    1.14
  12   4  -2   15.06    1.58
 -12   4   2   15.85    1.26
  11  -4  -2   21.22    1.35
 -11  -4   2   19.52    1.32
  11  -4  -2   18.39    1.45
  11  -4  -2   19.29    1.31
  11  -4  -2   19.34    1.33
 -11  -4   2   19.38    1.31
  11   4  -2   17.70    1.77
 -11   4   2   18.91    1.50
 -10  -4   2   15.34    0.95
  10  -4  -2   13.56    0.95
 -10  -4   2   14.49    0.96
  10  -4  -2   12.19    1.05
 -10   4   2   15.91    1.15
  10   4  -2   11.54    1.33
  -9  -4   2    2.64    0.19
   9  -4  -2    2.43    0.20
   9  -4  -2    2.33    0.18
  -9  -4   2    2.37    0.18
   9  -4  -2    2.53    0.30
  -9  -4   2    2.38    0.24
   9   4  -2    2.96    0.61
  -9   4   2    2.56    0.38
   8  -4  -2   10.50    0.70
   8  -4  -2    9.87    0.79
  -8  -4   2   10.53    0.69
  -8  -4   2   10.05    0.72
   8  -4  -2    9.69    0.69
   8   4  -2   10.91    1.05
  -8   4   2    9.00    0.83
   7  -4  -2   25.11    1.65
   7  -4  -2   24.37    1.74
  -7  -4   2   25.01    1.65
  -7  -4   2   23.99    1.67
   7   4  -2   25.65    1.98
  -7   4   2   23.12    1.77
  -6  -4   2    2.28    0.20
  -6  -4   2    2.44    0.17
   6  -4  -2    2.48    0.27
   6  -4  -2    2.50    0.18
   6   4  -2    2.88    0.48
  -6   4   2    1.98    0.30
  -5  -4   2   12.75    0.89
  -5  -4   2   12.44    0.89
   5  -4  -2   13.41    0.87
   5  -4  -2   14.12    0.96
   5   4  -2   13.27    1.15
  -5   4   2   11.24    0.97
  -4  -4   2    2.26    0.21
  -4  -4   2    2.85    0.20
   4  -4  -2    3.08    0.28
  -4  -4   2    2.29    0.21
   4   4  -2    2.75    0.44
  -4   4   2    2.59    0.32
   3  -4  -2   16.38    1.14
  -3  -4   2   15.36    1.08
  -3  -4   2   14.87    1.10
   3   4  -2   17.26    1.32
  -2  -4   2   27.19    1.97
  -2  -4   2   27.26    1.95
   2  -4  -2   29.24    2.00
  -2   4   2   29.72    2.15
   2   4  -2   31.14    2.16
  -1  -4   2   25.28    1.77
  -1  -4   2   25.83    1.79
   1   4  -2   27.05    1.95
  -1   4   2   26.01    1.96
   0  -4   2   27.66    1.88
   0  -4   2   28.50    1.91
   0   4   2   26.59    2.07
   0   4  -2   27.23    2.03
   1  -4   2   15.55    1.08
   1  -4   2   16.27    1.06
  -1   4  -2   13.56    1.16
   1   4   2   14.11    1.24
   2  -4   2    2.76    0.24
   2  -4   2    2.35    0.26
   2   4   2    2.22    0.43
  -2   4  -2    2.09    0.31
   3  -4   2   13.52    0.86
   3  -4   2   12.59    0.93
   3  -4   2   13.17    0.95
   3   4   2   11.32    1.13
   4  -4   2    2.65    0.29
  -4  -4  -2    2.31    0.17
   4  -4   2    2.27    0.25
   4   4   2    2.99    0.51
   5  -4   2   25.67    1.65
  -5  -4  -2   25.17    1.64
   5  -4   2   23.76    1.72
   5  -4   2   22.95    1.73
   5   4   2   24.68    1.97
   6  -4   2   10.02    0.72
   6  -4   2   10.91    0.73
   6  -4   2   10.75    0.82
  -6  -4  -2   11.11    0.73
   6  -4   2   11.47    0.84
   6   4   2    9.19    1.04
   7  -4   2    2.86    0.31
   7  -4   2    2.62    0.21
   7  -4   2    2.65    0.32
  -7  -4  -2    2.55    0.19
  -7  -4  -2    2.66    0.20
   7  -4   2    2.53    0.20
   7   4   2    2.08    0.51
  -8  -4  -2   12.60    0.92
   8  -4   2   13.94    0.94
   8  -4   2   13.33    1.04
  -8  -4  -2   13.62    0.93
   8   4   2   15.46    1.38
  -9  -4  -2   18.73    1.25
   9  -4   2   18.45    1.26
   9  -4   2   19.68    1.27
   9  -4   2   18.61    1.24
   9  -4   2   18.14    1.32
  -9  -4  -2   17.71    1.24
   9  -4   2   16.87    1.36
 -10  -4  -2   13.96    1.04
  10  -4   2   15.58    1.07
  10  -4   2   14.65    1.03
 -10  -4  -2   14.72    1.04
 -10  -4  -2   14.77    1.03
  10  -4   2   16.43    1.03
 -10   4  -2   15.73    1.16
  11  -4   2    3.81    0.30
  11  -4   2    4.01    0.35
 -11  -4  -2    3.66    0.31
 -11  -4  -2    3.91    0.32
 -11  -4  -2    4.04    0.30
 -11   4  -2    4.03    0.48
  12  -4   2    0.11    0.07
 -12  -4  -2    0.10    0.08
  12  -4   2    0.17    0.12
 -12  -4  -2    0.06    0.09
 -12  -4  -2    0.02    0.08
 -12   4  -2   -0.19    0.21
  12   4   2   -0.13    0.17
  13  -4   2    0.00    0.13
 -13  -4  -2    0.03    0.10
 -13  -4  -2    0.09    0.10
 -13   4  -2   -0.03    0.24
  13   4   2    0.13    0.17
 -14  -4  -2    0.15    0.11
  14  -4   2    0.44    0.17
 -14   4  -2    0.18    0.24
  14   4   2    0.37    0.19
  15  -4   2    0.32    0.17
 -15  -4  -2    0.31    0.11
  15   4   2    0.31    0.19
 -15   4  -2    0.22    0.24
  16  -4   2    0.58    0.19
 -16   4  -2    0.42    0.24
  16   4   2    0.15    0.16
  17  -4   2    0.68    0.17
 -17   4  -2    0.21    0.21
  17   4   2    0.33    0.16
  19  -5  -2    0.68    0.16
  19   5  -2    0.67    0.17
 -19   5   2    0.52    0.23
 -18  -5   2    0.22    0.19
  18  -5  -2    0.53    0.16
 -18   5   2    0.56    0.25
  18   5  -2    0.48    0.18
 -17  -5   2    0.05    0.10
  17  -5  -2    0.14    0.14
 -17  -5   2    0.15    0.18
  17   5  -2    0.18    0.17
 -17   5   2    0.01    0.25
 -16  -5   2    1.34    0.17
 -16  -5   2    1.04    0.17
  16  -5  -2    0.96    0.19
 -16  -5   2    1.06    0.23
 -16   5   2    1.14    0.33
  16   5  -2    1.04    0.24
  16   5  -2    0.86    0.28
 -15  -5   2    0.67    0.11
  15  -5  -2    0.58    0.10
  15  -5  -2    0.61    0.16
 -15  -5   2    0.58    0.13
 -15  -5   2    0.38    0.17
 -15   5   2    0.43    0.28
  15   5  -2    0.08    0.22
  15   5  -2    0.52    0.21
 -14  -5   2    0.65    0.10
  14  -5  -2    0.70    0.11
 -14  -5   2    0.73    0.13
  14  -5  -2    0.85    0.16
 -14  -5   2    0.75    0.12
 -14  -5   2    0.70    0.17
  14   5  -2    0.42    0.24
 -14   5   2    0.63    0.28
 -13  -5   2    0.04    0.08
  13  -5  -2   -0.03    0.05
 -13  -5   2    0.00    0.06
 -13  -5   2   -0.05    0.06
 -13  -5   2    0.00    0.11
  13   5  -2    0.11    0.17
 -13   5   2    0.12    0.24
  12  -5  -2    3.33    0.27
 -12  -5   2    3.68    0.28
 -12  -5   2    3.41    0.26
 -12  -5   2    3.71    0.32
  12  -5  -2    3.45    0.26
 -12  -5   2    3.28    0.27
  12  -5  -2    2.92    0.27
 -12   5   2    3.93    0.47
  12   5  -2    3.29    0.41
  12   5  -2    3.07    0.83
  11  -5  -2    9.84    0.69
 -11  -5   2    9.64    0.69
  11  -5  -2    9.77    0.68
 -11  -5   2   10.28    0.68
 -11  -5   2   10.21    0.70
  11  -5  -2    9.24    0.86
  11  -5  -2   10.06    0.70
  11   5  -2    8.42    1.19
 -11   5   2   10.73    0.86
  10  -5  -2    3.75    0.29
 -10  -5   2    4.18    0.29
 -10  -5   2    4.18    0.30
  10   5  -2    2.88    0.70
   9  -5  -2    1.70    0.14
  -9  -5   2    1.54    0.14
   9  -5  -2    1.51    0.13
  -9  -5   2    1.55    0.13
   9   5  -2    1.10    0.47
  -8  -5   2    2.65    0.20
   8  -5  -2    2.57    0.20
  -8  -5   2    2.84    0.20
   8  -5  -2    2.85    0.21
   8  -5  -2    2.53    0.32
  -8  -5   2    2.84    0.24
   8   5  -2    3.71    0.71
  -7  -5   2    2.88    0.24
   7  -5  -2    2.45    0.31
   7  -5  -2    2.90    0.22
  -7  -5   2    2.98    0.21
   7   5  -2    3.09    0.62
  -6  -5   2    2.01    0.19
  -6  -5   2    2.18    0.16
   6  -5  -2    1.96    0.26
   6  -5  -2    2.20    0.16
   6   5  -2    2.29    0.52
   5  -5  -2    4.16    0.29
  -5  -5   2    4.00    0.32
   5  -5  -2    4.48    0.40
   5   5  -2    4.08    0.62
  -4  -5   2    6.34    0.50
  -4  -5   2    6.49    0.52
  -4  -5   2    6.72    0.51
   4  -5  -2    7.44    0.58
   4   5  -2    8.64    0.85
  -3  -5   2    2.09    0.21
   3  -5  -2    2.69    0.27
  -3  -5   2    1.96    0.20
   3   5  -2    2.87    0.51
   2  -5  -2    5.00    0.40
  -2  -5   2    4.22    0.36
  -2  -5   2    4.56    0.34
  -2   5   2    3.41    0.52
   2   5  -2    3.25    0.54
  -1  -5   2    0.33    0.08
  -1  -5   2    0.37    0.11
   1  -5  -2    0.30    0.11
   1   5  -2    0.29    0.22
  -1   5   2    0.51    0.25
   0  -5   2    4.28    0.35
   0  -5   2    3.84    0.38
   0   5  -2    4.11    0.52
   0   5   2    5.29    0.60
   1  -5   2    2.03    0.25
   1  -5   2    2.04    0.21
  -1   5  -2    1.82    0.36
   1   5   2    1.80    0.42
   2  -5   2    7.67    0.58
   2  -5   2    7.01    0.47
   2  -5   2    6.81    0.54
   2   5   2    6.67    0.79
  -2   5  -2    6.12    0.65
   3  -5   2    4.34    0.29
   3  -5   2    4.04    0.40
   3  -5   2    4.24    0.37
   3   5   2    3.09    0.57
   4  -5   2    2.10    0.28
  -4  -5  -2    2.06    0.15
   4  -5   2    1.97    0.24
   4  -5   2    1.98    0.16
   4   5   2    2.40    0.52
  -5  -5  -2    2.79    0.20
   5  -5   2    2.63    0.21
   5  -5   2    2.74    0.33
   5  -5   2    2.66    0.30
   5   5   2    3.54    0.64
   6  -5   2    2.48    0.32
  -6  -5  -2    3.04    0.21
   6  -5   2    2.74    0.21
   6  -5   2    3.11    0.22
   6  -5   2    2.99    0.35
   6   5   2    2.73    0.62
   7  -5   2    1.21    0.25
  -7  -5  -2    1.20    0.11
   7  -5   2    1.39    0.13
  -7  -5  -2    1.36    0.12
   7  -5   2    1.37    0.12
   7   5   2    1.72    0.53
  -8  -5  -2    3.97    0.28
   8  -5   2    4.19    0.29
  -8  -5  -2    3.36    0.27
   8  -5   2    3.20    0.42
   8  -5   2    3.77    0.27
   8   5   2    5.06    0.88
   9  -5   2    9.65    0.69
   9  -5   2    9.77    0.66
  -9  -5  -2    8.73    0.66
   9  -5   2    9.80    0.65
   9  -5   2    8.53    0.79
  -9  -5  -2    9.37    0.66
  -9  -5  -2    8.78    0.65
   9  -5   2    8.97    0.66
  -9   5  -2   10.15    0.83
   9   5   2    9.80    0.79
   9   5   2   10.15    0.76
 -10  -5  -2    3.20    0.28
  10  -5   2    3.08    0.31
 -10  -5  -2    3.37    0.26
  10  -5   2    3.54    0.26
 -10  -5  -2    3.31    0.26
  10  -5   2    2.93    0.27
  10  -5   2    3.43    0.27
 -10   5  -2    4.21    0.50
  10   5   2    3.54    0.39
 -11  -5  -2    0.06    0.09
  11  -5   2   -0.03    0.06
  11  -5   2    0.04    0.11
 -11  -5  -2    0.06    0.06
  11  -5   2    0.00    0.06
 -11  -5  -2   -0.10    0.06
 -11   5  -2   -0.01    0.23
  11   5   2    0.05    0.15
 -12  -5  -2    0.59    0.10
  12  -5   2    0.57    0.16
 -12  -5  -2    0.59    0.11
 -12  -5  -2    0.68    0.13
  12  -5   2    0.50    0.10
 -12   5  -2    0.07    0.24
  12   5   2    0.35    0.19
 -13  -5  -2    0.63    0.14
 -13  -5  -2    0.55    0.11
  13  -5   2    0.65    0.18
 -13  -5  -2    0.59    0.13
  13   5   2    0.54    0.21
 -13   5  -2    0.46    0.28
  14  -5   2    1.31    0.23
 -14  -5  -2    1.02    0.13
 -14  -5  -2    1.00    0.15
  14   5   2    1.19    0.25
 -14   5  -2    0.88    0.31
 -15  -5  -2    0.11    0.10
  15  -5   2    0.07    0.16
 -15   5  -2    0.07    0.24
  15   5   2    0.02    0.16
  16  -5   2    0.36    0.16
  16   5   2    0.25    0.16
  17  -5   2    0.49    0.16
  17   5   2    0.46    0.15
  18  -6  -2    1.11    0.19
  18   6  -2    1.23    0.22
 -18   6   2    0.95    0.27
 -17  -6   2    0.20    0.10
  17  -6  -2    0.02    0.13
  17   6  -2    0.10    0.16
 -17   6   2    0.03    0.24
  17   6  -2    0.09    0.21
 -16  -6   2    0.75    0.20
  16  -6  -2    0.65    0.18
 -16  -6   2    0.89    0.15
 -16  -6   2    0.82    0.13
 -16   6   2    0.87    0.31
  16   6  -2    0.69    0.23
  16   6  -2    0.54    0.24
 -15  -6   2    3.48    0.31
  15  -6  -2    3.74    0.30
 -15  -6   2    3.99    0.31
  15  -6  -2    3.98    0.37
 -15  -6   2    4.22    0.34
 -15  -6   2    3.94    0.39
 -15   6   2    3.32    0.48
  15   6  -2    3.41    0.44
  15   6  -2    3.64    0.48
 -14  -6   2    3.22    0.26
 -14  -6   2    3.31    0.29
  14  -6  -2    2.61    0.27
  14  -6  -2    3.36    0.26
  14  -6  -2    3.77    0.33
 -14  -6   2    3.21    0.27
 -14  -6   2    2.66    0.34
 -14   6   2    2.76    0.46
  14   6  -2    3.35    0.42
  14   6  -2    2.99    0.44
  13  -6  -2    3.01    0.24
 -13  -6   2    2.39    0.31
 -13  -6   2    2.83    0.25
 -13  -6   2    2.91    0.26
 -13  -6   2    2.94    0.24
  13   6  -2    2.94    0.39
  13   6  -2    3.73    0.43
 -13   6   2    2.73    0.45
 -12  -6   2    0.98    0.12
  12  -6  -2    0.82    0.12
 -12  -6   2    0.96    0.17
  12  -6  -2    0.87    0.10
 -12  -6   2    0.88    0.12
 -12  -6   2    0.84    0.13
  12  -6  -2    1.15    0.13
  12   6  -2    1.00    0.24
  12   6  -2    0.82    0.24
 -12   6   2    0.85    0.30
  11  -6  -2    0.07    0.05
 -11  -6   2    0.14    0.08
  11  -6  -2    0.09    0.23
  11  -6  -2    0.06    0.06
 -11  -6   2    0.05    0.05
 -11  -6   2    0.15    0.05
  11  -6  -2    0.05    0.06
  11   6  -2   -0.04    0.17
  11   6  -2    0.04    0.50
  11   6  -2    0.14    0.19
 -11   6   2   -0.20    0.22
  10  -6  -2    0.83    0.27
 -10  -6   2    0.99    0.10
  10  -6  -2    0.95    0.11
 -10  -6   2    0.85    0.09
  10  -6  -2    0.77    0.10
  10   6  -2    0.57    0.21
 -10   6   2    0.52    0.27
  10   6  -2    0.53    0.21
  10   6  -2    0.50    0.50
   9  -6  -2    0.68    0.09
  -9  -6   2    0.63    0.08
   9  -6  -2    0.68    0.08
  -9  -6   2    0.60    0.07
   9   6  -2    0.64    0.47
  -8  -6   2    1.48    0.12
  -8  -6   2    1.12    0.11
   8  -6  -2    1.51    0.13
   8  -6  -2    1.30    0.11
   8   6  -2    1.50    0.52
   7  -6  -2    1.67    0.28
   7  -6  -2    1.73    0.14
  -7  -6   2    1.73    0.13
   7  -6  -2    1.75    0.13
  -7  -6   2    1.48    0.18
   7   6  -2    2.20    0.62
   6  -6  -2    3.83    0.42
  -6  -6   2    4.36    0.33
  -6  -6   2    4.01    0.28
   6  -6  -2    4.02    0.29
   6   6  -2    4.97    0.77
   5  -6  -2    0.68    0.17
   5  -6  -2    0.57    0.06
  -5  -6   2    0.60    0.10
   5   6  -2    0.79    0.39
  -4  -6   2    2.12    0.21
   4  -6  -2    2.28    0.29
  -4  -6   2    2.21    0.23
   4   6  -2    3.44    0.63
   3  -6  -2   16.77    1.22
  -3  -6   2   15.52    1.16
   3   6  -2   16.97    1.49
   2  -6  -2   24.59    1.64
  -2  -6   2   22.45    1.58
  -2  -6   2   20.78    1.60
   2   6  -2   23.11    1.90
  -2   6   2   23.19    1.87
   1  -6  -2   87.05    5.60
  -1  -6   2   80.22    5.58
  -1  -6   2   79.13    5.55
   1   6  -2   81.51    5.81
  -1   6   2   84.38    5.84
   0  -6   2   22.54    1.60
   0  -6   2   21.52    1.57
   0  -6  -2   22.87    1.60
   0   6   2   22.00    1.85
   0   6  -2   22.69    1.81
   1  -6   2   15.26    1.13
   1  -6   2   14.51    1.10
  -1  -6  -2   15.36    1.12
  -1   6  -2   15.15    1.30
   1   6   2   15.83    1.41
   2  -6   2    2.22    0.16
   2  -6   2    3.12    0.31
   2  -6   2    1.69    0.24
   2   6   2    2.55    0.56
  -2   6  -2    2.18    0.43
   3  -6   2    0.54    0.14
   3  -6   2    0.67    0.17
   3  -6   2    0.57    0.06
   3   6   2    0.70    0.36
   4  -6   2    3.88    0.28
   4  -6   2    3.59    0.37
   4  -6   2    4.34    0.43
   4   6   2    4.25    0.71
   5  -6   2    1.81    0.14
  -5  -6  -2    1.65    0.13
   5  -6   2    1.69    0.13
   5  -6   2    1.52    0.28
   5  -6   2    1.46    0.26
   5   6   2    1.68    0.53
  -6  -6  -2    1.50    0.13
   6  -6   2    1.53    0.29
   6  -6   2    1.52    0.13
   6  -6   2    1.64    0.14
   6   6   2    1.09    0.48
  -7  -6  -2    0.48    0.06
  -7  -6  -2    0.48    0.07
   7  -6   2    0.56    0.08
   7  -6   2    0.51    0.21
   7  -6   2    0.72    0.08
   7   6   2    0.67    0.43
  -7   6  -2    0.73    0.38
   8  -6   2    0.91    0.10
  -8  -6  -2    0.96    0.11
  -8  -6  -2    0.80    0.09
   8  -6   2    0.74    0.24
   8  -6   2    1.06    0.12
   8  -6   2    1.05    0.12
   8   6   2    0.82    0.23
   8   6   2    1.03    0.23
   8   6   2    0.92    0.54
  -8   6  -2    0.78    0.28
  -9  -6  -2    0.17    0.06
  -9  -6  -2    0.05    0.05
   9  -6   2    0.04    0.06
   9  -6   2    0.01    0.06
   9  -6   2    0.11    0.11
   9  -6   2    0.18    0.20
   9   6   2    0.32    0.19
  -9   6  -2   -0.15    0.23
   9   6   2    0.08    0.16
 -10  -6  -2    0.91    0.11
  10  -6   2    0.91    0.11
  10  -6   2    1.00    0.17
  10  -6   2    0.78    0.13
 -10  -6  -2    0.91    0.12
  10  -6   2    0.85    0.12
 -10  -6  -2    0.81    0.13
  10   6   2    0.91    0.24
 -10   6  -2    1.42    0.33
  10   6   2    0.87    0.22
 -11  -6  -2    3.24    0.24
  11  -6   2    3.03    0.24
 -11  -6  -2    3.21    0.27
  11  -6   2    2.76    0.31
 -11  -6  -2    2.86    0.25
  11  -6   2    2.83    0.25
  11   6   2    2.60    0.38
 -11   6  -2    3.24    0.46
  11   6   2    2.38    0.50
  12  -6   2    3.41    0.27
  12  -6   2    3.10    0.35
 -12  -6  -2    3.68    0.28
 -12  -6  -2    3.31    0.28
 -12  -6  -2    3.66    0.31
 -12   6  -2    3.35    0.48
  12   6   2    2.77    0.41
  13  -6   2    3.95    0.39
 -13  -6  -2    3.61    0.32
 -13  -6  -2    3.99    0.31
 -13  -6  -2    4.17    0.34
  13  -6   2    4.08    0.31
 -13   6  -2    3.39    0.49
  13   6   2    3.57    0.44
 -14  -6  -2    0.78    0.14
 -14  -6  -2    0.56    0.11
  14  -6   2    0.86    0.19
  14   6   2    0.59    0.22
 -15  -6  -2    0.01    0.10
  15  -6   2    0.02    0.14
  15   6   2   -0.01    0.14
  16  -6   2    0.75    0.18
 -16  -6  -2    0.98    0.12
  16   6   2    0.60    0.17
  17  -7  -2    0.61    0.15
 -17  -7   2    0.46    0.12
  17   7  -2    0.47    0.19
  17   7  -2    0.68    0.22
 -16  -7   2    0.46    0.13
 -16  -7   2    0.39    0.10
  16  -7  -2    0.52    0.16
  16   7  -2    0.53    0.20
  16   7  -2    0.48    0.22
 -15  -7   2    2.20    0.25
  15  -7  -2    2.73    0.24
 -15  -7   2    2.81    0.25
 -15  -7   2    3.11    0.28
  15  -7  -2    2.94    0.31
 -15   7   2    3.30    0.46
  15   7  -2    3.13    0.40
  15   7  -2    2.91    0.42
 -14  -7   2    6.43    0.50
 -14  -7   2    5.69    0.48
 -14  -7   2    6.66    0.58
  14  -7  -2    6.35    0.48
 -14  -7   2    6.63    0.48
  14  -7  -2    6.37    0.47
  14  -7  -2    7.08    0.53
  14   7  -2    7.32    0.64
  14   7  -2    6.87    0.64
 -14   7   2    6.17    0.68
 -13  -7   2    3.38    0.30
 -13  -7   2    3.82    0.29
  13  -7  -2    3.12    0.31
 -13  -7   2    3.58    0.36
 -13  -7   2    3.28    0.31
  13  -7  -2    4.01    0.29
  13   7  -2    4.13    0.47
 -13   7   2    3.79    0.51
  13   7  -2    4.41    0.48
 -12  -7   2    2.68    0.26
 -12  -7   2    2.75    0.25
 -12  -7   2    3.08    0.24
  12  -7  -2    2.72    0.26
  12  -7  -2    2.96    0.24
 -12  -7   2    2.82    0.31
  12  -7  -2    3.18    0.25
  12   7  -2    3.38    0.43
  12   7  -2    3.53    0.43
 -12   7   2    2.84    0.44
 -11  -7   2    1.96    0.18
 -11  -7   2    1.95    0.18
  11  -7  -2    2.23    0.18
  11  -7  -2    2.02    0.19
  11  -7  -2    1.79    0.19
  11   7  -2    1.91    0.32
  11   7  -2    1.98    0.31
 -11   7   2    2.27    0.41
 -10  -7   2    0.40    0.07
  10  -7  -2    0.41    0.07
 -10  -7   2    0.41    0.07
  10  -7  -2    0.45    0.08
  10   7  -2    0.37    0.19
  10   7  -2    0.36    0.20
 -10   7   2    0.46    0.26
  -9  -7   2    0.75    0.09
   9  -7  -2    0.77    0.28
   9  -7  -2    0.63    0.09
  -9  -7   2    0.69    0.09
   9  -7  -2    0.59    0.08
  -9   7   2    0.89    0.30
   9   7  -2    0.51    0.45
   9   7  -2    0.40    0.19
   9   7  -2    0.58    0.22
  -9   7   2    0.86    0.14
   8  -7  -2    2.86    0.22
   8  -7  -2    2.89    0.23
  -8  -7   2    2.85    0.22
   8   7  -2    3.31    0.39
  -8   7   2    4.07    0.67
   8   7  -2    2.95    0.75
  -7  -7   2    5.28    0.36
   7  -7  -2    4.92    0.36
   7  -7  -2    5.18    0.37
   7   7  -2    6.51    0.96
  -6  -7   2   11.70    0.86
   6  -7  -2   12.10    0.82
  -6  -7   2   11.79    0.81
   6   7  -2   14.02    1.42
  -5  -7   2    5.99    0.46
   5  -7  -2    5.82    0.41
   5  -7  -2    5.42    0.65
   5   7  -2    6.89    0.95
  -4  -7   2    1.77    0.20
   4  -7  -2    1.62    0.30
   4   7  -2    1.69    0.53
  -3  -7   2   11.04    0.88
   3  -7  -2   11.53    0.93
   3   7  -2   13.33    1.29
  -2  -7   2   54.64    3.87
   2  -7  -2   56.33    3.91
   2   7  -2   59.03    4.22
  -1  -7   2   58.06    4.01
   1  -7  -2   58.88    4.03
  -1  -7   2   54.38    3.98
   1   7  -2   62.68    4.35
  -1   7   2   59.27    4.33
   0  -7   2   50.46    3.74
   0  -7   2   56.59    3.79
   0  -7  -2   54.75    3.79
   0   7   2   56.37    4.10
   0   7  -2   56.73    4.06
   1  -7   2   11.89    0.91
   1  -7   2   10.50    0.86
  -1  -7  -2   10.86    0.88
   1   7   2   12.11    1.22
  -1   7  -2   11.55    1.10
   2  -7   2    1.40    0.25
   2  -7   2    1.34    0.10
   2  -7   2    1.00    0.20
   2   7   2    1.57    0.51
   3  -7   2    5.64    0.53
   3  -7   2    5.48    0.37
   3  -7   2    4.58    0.47
   3   7   2    5.64    0.86
   4  -7   2   12.34    0.97
   4   7   2   10.73    1.30
   5  -7   2    5.17    0.36
   5  -7   2    4.84    0.53
  -5  -7  -2    5.13    0.35
   5  -7   2    4.84    0.35
   5   7   2    5.10    0.90
   6  -7   2    3.00    0.22
  -6  -7  -2    2.69    0.20
   6  -7   2    3.22    0.43
   6   7   2    2.14    0.64
   6   7   2    2.08    0.32
   6   7   2    2.20    0.32
   7  -7   2    0.64    0.10
   7  -7   2    0.63    0.24
   7  -7   2    0.65    0.08
   7  -7   2    0.58    0.09
  -7  -7  -2    0.73    0.09
  -7  -7  -2    0.69    0.08
   7   7   2    0.57    0.50
   7   7   2    0.93    0.28
   7   7   2    0.79    0.22
   7   7   2    1.03    0.24
   8  -7   2    0.41    0.07
  -8  -7  -2    0.39    0.07
  -8  -7  -2    0.33    0.06
   8  -7   2    0.43    0.09
   8  -7   2    0.40    0.09
   8   7   2    0.66    0.22
   8   7   2    0.55    0.20
   9  -7   2    2.07    0.25
   9  -7   2    1.88    0.18
  -9  -7  -2    1.71    0.17
  -9  -7  -2    2.02    0.17
   9  -7   2    1.68    0.19
   9   7   2    2.13    0.32
   9   7   2    2.17    0.31
 -10  -7  -2    2.99    0.27
  10  -7   2    2.93    0.24
 -10  -7  -2    3.09    0.24
  10  -7   2    2.70    0.31
  10  -7   2    2.75    0.25
 -10  -7  -2    2.77    0.24
  10  -7   2    2.69    0.25
  10   7   2    2.60    0.37
  10   7   2    2.96    0.40
  11  -7   2    3.93    0.30
 -11  -7  -2    4.03    0.30
 -11  -7  -2    3.48    0.30
 -11  -7  -2    3.89    0.33
  11  -7   2    4.10    0.37
  11  -7   2    3.58    0.30
  11   7   2    3.89    0.45
  11   7   2    3.33    0.46
 -12  -7  -2    6.83    0.48
  12  -7   2    6.53    0.48
 -12  -7  -2    6.90    0.50
 -12  -7  -2    6.21    0.49
  12  -7   2    6.80    0.48
  12  -7   2    6.34    0.54
  12   7   2    5.59    0.80
  12   7   2    6.38    0.61
  13  -7   2    3.14    0.33
 -13  -7  -2    3.03    0.25
 -13  -7  -2    3.18    0.29
  13  -7   2    3.07    0.25
 -13  -7  -2    2.64    0.26
  13   7   2    2.30    0.35
 -14  -7  -2    0.25    0.09
  14  -7   2    0.47    0.16
 -14  -7  -2    0.31    0.12
  14   7   2    0.41    0.18
  15  -7   2    0.29    0.14
 -15  -7  -2    0.74    0.13
  15   7   2    0.33    0.16
  16  -8  -2   -0.04    0.12
 -16  -8   2   -0.01    0.11
 -16  -8   2    0.03    0.09
  16   8  -2    0.07    0.19
  16   8  -2    0.06    0.18
  15  -8  -2    1.16    0.14
 -15  -8   2    1.24    0.17
  15  -8  -2    1.00    0.18
 -15  -8   2    0.95    0.14
  15   8  -2    1.36    0.28
  15   8  -2    1.12    0.26
 -14  -8   2    1.63    0.20
 -14  -8   2    1.94    0.19
  14  -8  -2    1.76    0.19
  14  -8  -2    2.13    0.19
 -14  -8   2    1.90    0.23
  14  -8  -2    2.08    0.26
  14   8  -2    2.06    0.33
  14   8  -2    2.16    0.34
 -13  -8   2    1.93    0.23
  13  -8  -2    2.56    0.21
 -13  -8   2    1.85    0.21
  13  -8  -2    2.06    0.23
 -13  -8   2    2.10    0.20
  13   8  -2    2.33    0.36
  13   8  -2    2.55    0.38
  12  -8  -2    0.95    0.14
 -12  -8   2    0.85    0.13
 -12  -8   2    0.98    0.12
  12  -8  -2    1.01    0.12
  12  -8  -2    1.32    0.16
 -12  -8   2    0.75    0.14
  12   8  -2    1.26    0.30
  12   8  -2    1.13    0.27
 -11  -8   2    0.62    0.10
  11  -8  -2    0.82    0.11
 -11  -8   2    0.54    0.09
  11  -8  -2    0.72    0.10
  11  -8  -2    0.75    0.12
  11   8  -2    0.43    0.23
  11   8  -2    0.50    0.24
 -10  -8   2    3.14    0.23
 -10  -8   2    2.96    0.24
  10  -8  -2    2.84    0.24
  10  -8  -2    2.82    0.25
  10  -8  -2    3.01    0.23
  10   8  -2    3.25    0.42
  10   8  -2    2.76    0.41
   9  -8  -2    0.24    0.07
  -9  -8   2    0.24    0.06
  -9  -8   2    0.34    0.06
   9  -8  -2    0.28    0.06
  -9   8   2    0.37    0.11
   9   8  -2    0.21    0.21
   9   8  -2    0.09    0.20
   8  -8  -2    0.61    0.09
  -8  -8   2    0.73    0.08
   8  -8  -2    0.59    0.07
   8   8  -2    0.60    0.23
  -8   8   2    0.61    0.13
   8   8  -2    0.80    0.24
   7  -8  -2    4.65    0.32
  -7  -8   2    4.81    0.33
   7  -8  -2    4.64    0.34
   7  -8  -2    4.55    0.56
  -7   8   2    3.85    0.44
   7   8  -2    5.86    1.13
   7   8  -2    5.43    0.53
  -7   8   2    3.74    0.44
  -6  -8   2    6.21    0.40
   6  -8  -2    6.28    0.41
  -6   8   2    4.51    0.52
  -6   8   2    5.17    0.51
   6   8  -2    6.60    0.59
  -6   8   2    4.97    0.50
   6   8  -2    6.71    1.03
   5  -8  -2    9.48    0.65
  -5  -8   2    9.77    0.71
   5   8  -2   10.06    0.80
  -5   8   2    8.69    0.77
   5   8  -2   10.43    1.26
  -4  -8   2    2.69    0.26
   4   8  -2    2.77    0.73
   3   8  -2    2.41    0.65
  -2  -8   2   14.26    1.09
   2   8  -2   14.52    1.48
  -1  -8   2   19.25    1.39
   1  -8  -2   18.70    1.41
   1   8  -2   17.56    1.70
   0  -8   2   14.02    1.09
   0  -8  -2   13.81    1.10
   0  -8  -2   13.14    1.08
   0   8   2   14.31    1.43
   0   8  -2   14.52    1.38
   1  -8   2    2.88    0.40
   1  -8   2    2.31    0.33
  -1   8  -2    2.59    0.58
   1   8   2    2.20    0.59
   2  -8   2    2.72    0.20
   2  -8   2    3.03    0.38
   2   8   2    2.52    0.66
   3  -8   2   10.00    0.62
   3  -8   2    9.78    0.81
  -3   8  -2    8.65    0.70
  -3   8  -2    9.46    0.71
   3   8   2    7.05    0.71
   3   8   2    8.26    1.14
   4  -8   2    6.51    0.59
   4   8   2    4.96    0.53
   4   8   2    4.38    0.50
   4   8   2    4.98    0.52
   4   8   2    4.58    0.62
  -4   8  -2    5.91    0.50
   4   8   2    5.63    0.95
  -4   8  -2    5.29    0.47
   5  -8   2    4.51    0.54
  -5  -8  -2    4.88    0.33
   5  -8   2    5.02    0.34
   5  -8   2    4.87    0.33
  -5   8  -2    3.97    0.44
   5   8   2    3.93    0.52
   5   8   2    4.39    0.50
   5   8   2    4.51    0.93
   5   8   2    4.05    0.47
   6  -8   2    0.65    0.10
  -6  -8  -2    0.67    0.08
   6  -8   2    0.89    0.09
   6   8   2    1.06    0.27
   6   8   2    0.94    0.25
   6   8   2    0.99    0.24
  -7  -8  -2    0.30    0.06
   7  -8   2    0.37    0.06
   7  -8   2    0.23    0.07
   7  -8   2    0.23    0.10
  -7  -8  -2    0.33    0.07
   7   8   2    0.37    0.20
   7   8   2    0.33    0.21
   7   8   2    0.34    0.24
  -8  -8  -2    2.85    0.23
   8  -8   2    2.85    0.24
   8  -8   2    2.47    0.24
   8  -8   2    2.94    0.23
  -8  -8  -2    2.73    0.22
   8   8   2    2.93    0.40
   8   8   2    3.29    0.51
   8   8   2    2.98    0.39
   9  -8   2    0.58    0.11
  -9  -8  -2    0.51    0.08
  -9  -8  -2    0.50    0.09
   9  -8   2    0.49    0.09
   9  -8   2    0.67    0.16
   9  -8   2    0.49    0.10
   9   8   2    0.33    0.21
   9   8   2    0.54    0.22
 -10  -8  -2    0.78    0.11
  10  -8   2    0.92    0.18
 -10  -8  -2    1.08    0.15
 -10  -8  -2    0.78    0.11
  10  -8   2    0.85    0.12
  10  -8   2    0.92    0.12
  10   8   2    0.42    0.22
  10   8   2    0.85    0.25
  11  -8   2    2.10    0.20
 -11  -8  -2    2.18    0.20
  11  -8   2    1.75    0.21
  11  -8   2    2.34    0.27
  11  -8   2    2.01    0.20
 -11  -8  -2    2.07    0.23
 -11  -8  -2    1.87    0.20
  11   8   2    1.98    0.32
  11   8   2    1.80    0.32
 -12  -8  -2    2.14    0.23
  12  -8   2    1.86    0.25
  12  -8   2    1.86    0.20
  12  -8   2    1.99    0.20
 -12  -8  -2    2.19    0.20
 -12  -8  -2    2.00    0.20
  12   8   2    2.13    0.34
  12   8   2    1.97    0.30
 -13  -8  -2    0.99    0.13
 -13  -8  -2    1.00    0.16
  13  -8   2    1.02    0.19
  13  -8   2    1.12    0.13
  13   8   2    0.83    0.23
  14  -8   2   -0.04    0.12
 -14  -8  -2   -0.04    0.10
 -14  -8  -2    0.13    0.09
  14   8   2    0.11    0.15
 -15  -9   2    0.26    0.08
 -15  -9   2    0.34    0.11
  15  -9  -2    0.11    0.12
  15  -9  -2    0.28    0.08
  15   9  -2    0.08    0.17
  15   9  -2    0.13    0.20
  14  -9  -2    0.09    0.07
  14  -9  -2    0.02    0.12
  14  -9  -2    0.07    0.07
 -14  -9   2    0.11    0.08
 -14  -9   2    0.16    0.11
  14   9  -2    0.03    0.19
  14   9  -2   -0.38    0.20
 -13  -9   2    0.18    0.08
  13  -9  -2    0.15    0.08
 -13  -9   2    0.21    0.08
 -13  -9   2    0.27    0.11
  13  -9  -2    0.28    0.14
  13  -9  -2    0.19    0.08
  13  -9  -2    0.11    0.10
  13   9  -2    0.53    0.24
  13   9  -2    0.01    0.19
 -12  -9   2    1.16    0.13
 -12  -9   2    0.91    0.15
  12  -9  -2    0.79    0.12
  12  -9  -2    0.77    0.11
 -12  -9   2    0.87    0.12
  12  -9  -2    0.76    0.13
  12   9  -2    0.79    0.26
  12   9  -2    0.79    0.27
  11  -9  -2    0.31    0.09
  11  -9  -2    0.41    0.10
 -11  -9   2    0.34    0.08
 -11  -9   2    0.36    0.08
  11  -9  -2    0.36    0.08
  11   9  -2    0.33    0.23
  11   9  -2    0.36    0.24
  10  -9  -2    0.36    0.09
  10  -9  -2    0.50    0.09
 -10  -9   2    0.66    0.09
  10  -9  -2    0.48    0.10
 -10  -9   2    0.51    0.09
  10   9  -2    0.38    0.22
  10   9  -2    0.39    0.24
  -9  -9   2    2.58    0.20
   9  -9  -2    2.27    0.20
  -9  -9   2    2.47    0.19
   9   9  -2    2.67    0.40
   9   9  -2    2.02    0.36
   8  -9  -2    0.07    0.05
  -8  -9   2    0.24    0.06
   8  -9  -2    0.23    0.07
  -8   9   2    0.20    0.16
   8   9  -2   -0.08    0.18
  -8   9   2    0.13    0.10
   7  -9  -2    1.12    0.11
   7  -9  -2    1.20    0.12
  -7  -9   2    1.13    0.11
  -7   9   2    1.28    0.18
  -7   9   2    1.14    0.23
   7   9  -2    1.04    0.26
  -7   9   2    1.06    0.22
   6  -9  -2    0.90    0.10
  -6  -9   2    0.94    0.09
  -6   9   2    0.77    0.15
  -6   9   2    1.03    0.22
   6   9  -2    1.20    0.27
  -6   9   2    0.77    0.20
   5  -9  -2    2.52    0.19
  -5   9   2    2.82    0.33
   5   9  -2    2.62    0.37
   5   9  -2    2.34    0.33
   5   9  -2    2.83    0.35
  -5   9   2    2.25    0.27
  -5   9   2    2.43    0.29
  -5   9   2    2.37    0.31
  -4  -9   2    2.28    0.26
   4  -9  -2    1.58    0.35
  -4   9   2    2.43    0.29
  -4   9   2    2.10    0.29
   4   9  -2    2.31    0.73
  -4   9   2    2.12    0.27
   4   9  -2    2.58    0.35
  -4   9   2    2.17    0.30
   4   9  -2    2.13    0.30
   4   9  -2    2.16    0.31
   3  -9  -2    0.62    0.23
  -3  -9   2    0.84    0.17
  -3   9   2    0.67    0.17
   3   9  -2    0.81    0.20
   3   9  -2    0.53    0.18
   3   9  -2    0.71    0.19
   3   9  -2    0.63    0.46
  -3   9   2    0.75    0.16
  -3   9   2    0.70    0.18
  -3   9   2    0.94    0.19
   2  -9  -2    1.55    0.32
   2   9  -2    1.34    0.23
   2   9  -2    1.70    0.26
  -2   9   2    1.37    0.23
  -2   9   2    1.08    0.21
   2   9  -2    1.39    0.25
   2   9  -2    1.11    0.53
  -2   9   2    1.30    0.21
  -2   9   2    2.22    0.26
  -1  -9   2    4.01    0.45
   1  -9  -2    3.90    0.47
  -1   9   2    3.83    0.41
   1   9  -2    4.40    0.42
  -1   9   2    4.35    0.40
  -1   9   2    3.87    0.43
   1   9  -2    4.41    0.42
   1   9  -2    3.68    0.41
  -1   9   2    4.33    0.44
   1   9  -2    4.10    0.83
   0  -9   2    1.21    0.27
   0   9   2    1.45    0.24
   0   9   2    1.43    0.24
   0   9   2    1.85    0.27
   0   9  -2    1.56    0.24
   0   9  -2    1.23    0.22
   0   9  -2    1.42    0.24
   0   9  -2    1.27    0.51
   0   9   2    1.38    0.24
   1  -9   2    0.80    0.22
   1   9   2    0.40    0.16
   1   9   2    0.58    0.20
  -1   9  -2    0.83    0.18
   1   9   2    0.31    0.40
   1   9   2    0.72    0.22
  -1   9  -2    0.68    0.17
   1   9   2    0.74    0.20
   2  -9   2    2.27    0.38
   2  -9   2    2.49    0.18
   2   9   2    1.71    0.61
   2   9   2    2.74    0.35
   2   9   2    2.72    0.35
  -2   9  -2    2.54    0.32
  -2   9  -2    2.08    0.30
   2   9   2    1.71    0.30
   2   9   2    1.99    0.30
   3   9   2    2.07    0.32
   3   9   2    3.06    0.38
  -3   9  -2    2.66    0.33
  -3   9  -2    2.74    0.33
   3   9   2    2.58    0.35
   3   9   2    2.83    0.36
   4  -9   2    1.00    0.11
   4   9   2    0.89    0.25
  -4   9  -2    1.04    0.21
   4   9   2    0.74    0.22
   4   9   2    0.69    0.24
   4   9   2    0.77    0.23
   5  -9   2    1.18    0.11
  -5  -9  -2    1.15    0.11
   5  -9   2    1.23    0.13
   5   9   2    1.41    0.29
   5   9   2    1.17    0.26
   5   9   2    0.85    0.27
  -5   9  -2    1.49    0.24
   5   9   2    1.33    0.28
  -6  -9  -2    0.32    0.06
   6  -9   2    0.32    0.08
   6  -9   2    0.26    0.06
   6   9   2    0.32    0.19
   6   9   2    0.31    0.23
   6   9   2    0.13    0.20
  -7  -9  -2    2.69    0.21
   7  -9   2    2.49    0.23
   7  -9   2    2.50    0.21
   7   9   2    2.43    0.36
   7   9   2    2.37    0.38
   7   9   2    3.07    0.42
  -8  -9  -2    0.55    0.08
  -8  -9  -2    0.62    0.10
   8  -9   2    0.52    0.11
   8  -9   2    0.58    0.10
   8   9   2    0.43    0.25
   8   9   2    0.58    0.21
   8   9   2    1.07    0.41
   9  -9   2    0.53    0.09
   9  -9   2    0.41    0.10
   9  -9   2    0.30    0.09
   9  -9   2    0.41    0.15
  -9  -9  -2    0.33    0.09
  -9  -9  -2    0.30    0.08
   9   9   2    0.19    0.19
   9   9   2    0.16    0.22
  10  -9   2    1.05    0.13
 -10  -9  -2    0.77    0.13
  10  -9   2    0.99    0.14
 -10  -9  -2    0.91    0.12
  10  -9   2    0.90    0.14
  10  -9   2    1.13    0.19
  10   9   2    0.95    0.25
  10   9   2    0.89    0.27
 -11  -9  -2    0.17    0.08
 -11  -9  -2    0.20    0.11
  11  -9   2    0.11    0.10
  11  -9   2    0.20    0.13
  11  -9   2    0.20    0.08
  11  -9   2    0.23    0.09
 -11  -9  -2    0.20    0.09
  11   9   2    0.11    0.20
  11   9   2   -0.04    0.18
  12  -9   2   -0.01    0.07
 -12  -9  -2    0.03    0.10
  12  -9   2    0.00    0.08
  12  -9   2   -0.11    0.12
 -12  -9  -2    0.07    0.08
  12   9   2    0.17    0.18
  12   9   2    0.06    0.18
 -13  -9  -2    0.09    0.08
  13  -9   2    0.30    0.08
  13  -9   2    0.26    0.13
 -13  -9  -2    0.03    0.10
  13   9   2    0.05    0.17
 -14 -10   2    0.18    0.11
  14 -10  -2    0.42    0.13
 -14 -10   2    0.24    0.08
  14 -10  -2    0.29    0.08
  14 -10  -2    0.23    0.08
  14  10  -2    0.20    0.19
  14  10  -2    0.04    0.19
  13 -10  -2    1.66    0.17
 -13 -10   2    2.04    0.22
  13 -10  -2    1.72    0.22
 -13 -10   2    1.88    0.18
  13 -10  -2    1.48    0.17
  13  10  -2    1.63    0.30
  13  10  -2    1.60    0.30
 -12 -10   2    3.22    0.23
  12 -10  -2    2.53    0.23
  12 -10  -2    1.96    0.24
 -12 -10   2    2.55    0.23
 -12 -10   2    3.01    0.27
  12  10  -2    2.51    0.37
  12  10  -2    2.71    0.39
 -11 -10   2    3.52    0.28
  11 -10  -2    3.67    0.27
  11 -10  -2    3.10    0.29
  11 -10  -2    3.43    0.29
  11  10  -2    3.42    0.46
  10 -10  -2    0.73    0.12
 -10 -10   2    0.82    0.10
  10 -10  -2    0.70    0.12
  10 -10  -2    0.74    0.10
 -10 -10   2    0.84    0.11
  10  10  -2    0.79    0.27
  -9 -10   2    0.38    0.08
   9 -10  -2    0.50    0.10
  -9 -10   2    0.52    0.08
   9 -10  -2    0.47    0.08
   9  10  -2    0.47    0.22
  -8 -10   2    2.98    0.23
   8 -10  -2    3.01    0.23
  -8  10   2    2.68    0.35
   8  10  -2    3.34    0.44
  -7 -10   2    1.24    0.12
   7 -10  -2    1.31    0.12
   7 -10  -2    1.23    0.13
  -7  10   2    1.11    0.23
  -7  10   2    0.92    0.23
   7  10  -2    0.98    0.26
  -6 -10   2    1.19    0.10
   6 -10  -2    1.22    0.12
  -6  10   2    1.03    0.24
  -6  10   2    1.09    0.23
   6  10  -2    1.17    0.28
  -6  10   2    0.72    0.17
   5 -10  -2    0.99    0.10
   5  10  -2    0.92    0.26
   5  10  -2    1.31    0.28
   5  10  -2    0.96    0.22
  -5  10   2    0.74    0.17
  -5  10   2    0.86    0.19
  -5  10   2    1.12    0.24
  -5  10   2    0.98    0.22
   4 -10  -2    4.21    0.33
  -4  10   2    5.14    0.49
  -4  10   2    4.52    0.42
  -4  10   2    5.02    0.45
  -4  10   2    4.77    0.48
   4  10  -2    5.15    0.51
   4  10  -2    4.48    0.49
   4  10  -2    4.67    0.51
   3  10  -2    3.52    0.44
  -3  10   2    3.38    0.38
  -3  10   2    4.12    0.41
   3  10  -2    4.02    0.45
  -3  10   2    4.07    0.44
  -3  10   2    3.66    0.43
   3  10  -2    4.11    0.45
  -2  10   2    1.41    0.24
  -2  10   2    1.12    0.21
   2  10  -2    1.26    0.25
  -2  10   2    1.37    0.25
  -2  10   2    1.06    0.22
   2  10  -2    1.31    0.25
   2  10  -2    0.97    0.22
   1  10  -2    0.41    0.16
   1  10  -2    0.47    0.18
  -1  10   2    0.38    0.15
  -1  10   2    0.55    0.19
   1  10  -2    0.62    0.20
  -1  10   2    0.43    0.18
  -1  10   2    0.58    0.18
   0  10  -2    1.46    0.25
   0  10  -2    1.32    0.24
   0  10  -2    1.03    0.22
   0  10   2    1.48    0.27
   0  10   2    1.16    0.21
   0  10   2    1.18    0.25
   0  10   2    1.00    0.23
   1 -10   2    3.85    0.28
   1  10   2    3.54    0.42
   1  10   2    4.11    0.46
   1  10   2    3.71    0.44
  -1  10  -2    4.15    0.43
   1  10   2    3.47    0.43
  -1  10  -2    4.18    0.43
   2 -10   2    4.80    0.35
  -2  10  -2    5.54    0.50
   2  10   2    5.34    0.54
   2  10   2    3.85    0.49
  -2  10  -2    4.88    0.49
   2  10   2    5.61    0.53
   2  10   2    4.63    0.49
   3  10   2    0.90    0.26
   3  10   2    1.12    0.25
   3  10   2    1.43    0.28
   3  10   2    0.80    0.23
  -3  10  -2    0.94    0.22
  -3  10  -2    0.80    0.21
   4 -10   2    1.35    0.13
   4 -10   2    1.35    0.12
   4  10   2    1.31    0.28
   4  10   2    0.93    0.27
   4  10   2    0.89    0.26
  -4  10  -2    0.98    0.23
   4  10   2    1.14    0.26
   5 -10   2    1.35    0.13
  -5 -10  -2    1.13    0.11
   5 -10   2    1.17    0.14
   5  10   2    1.14    0.27
   5  10   2    1.24    0.29
   5  10   2    1.22    0.27
   5  10   2    1.16    0.26
   6 -10   2    3.34    0.24
  -6 -10  -2    2.87    0.23
   6 -10   2    2.86    0.26
   6  10   2    3.32    0.43
   6  10   2    2.92    0.41
   6  10   2    2.89    0.42
   7 -10   2    0.43    0.10
   7 -10   2    0.46    0.10
  -7 -10  -2    0.29    0.08
   7 -10   2    0.49    0.09
   7  10   2    0.57    0.22
   7  10   2    0.34    0.26
   7  10   2    0.44    0.22
   8 -10   2    0.96    0.12
   8 -10   2    0.79    0.13
   8 -10   2    0.97    0.13
  -8 -10  -2    0.79    0.11
  -8 -10  -2    0.78    0.12
   8 -10   2    0.94    0.19
   8  10   2    0.88    0.27
   8  10   2    1.10    0.26
  -9 -10  -2    3.43    0.27
   9 -10   2    3.09    0.29
  -9 -10  -2    2.93    0.28
   9 -10   2    3.73    0.28
   9 -10   2    3.57    0.29
   9 -10   2    3.24    0.35
   9  10   2    4.00    0.47
   9  10   2    4.26    0.46
  10 -10   2    2.95    0.25
  10 -10   2    2.51    0.25
  10 -10   2    2.94    0.24
 -10 -10  -2    2.37    0.23
  10 -10   2    2.66    0.30
 -10 -10  -2    2.58    0.23
  10  10   2    3.04    0.40
  10  10   2    3.12    0.42
  11 -10   2    1.83    0.19
 -11 -10  -2    1.72    0.22
 -11 -10  -2    1.89    0.18
  11 -10   2    1.93    0.24
  11 -10   2    1.84    0.19
  11  10   2    1.87    0.30
  11  10   2    2.12    0.32
 -12 -10  -2    0.20    0.10
  12 -10   2    0.17    0.12
  12 -10   2    0.15    0.09
 -12 -10  -2    0.29    0.09
  12 -10   2    0.17    0.08
  12  10   2    0.26    0.19
  12  10   2    0.08    0.17
  13 -11  -2    1.27    0.18
 -13 -11   2    1.42    0.18
 -13 -11   2    1.32    0.15
  13 -11  -2    1.38    0.15
  13  11  -2    1.62    0.27
 -12 -11   2    4.39    0.35
  12 -11  -2    4.02    0.33
  12 -11  -2    4.32    0.32
 -12 -11   2    4.47    0.32
  12 -11  -2    3.93    0.36
  12  11  -2    4.28    0.47
  11 -11  -2    3.40    0.30
 -11 -11   2    4.07    0.29
  11 -11  -2    4.00    0.29
  11  11  -2    3.54    0.46
 -10 -11   2    1.79    0.18
  10 -11  -2    1.74    0.20
  10 -11  -2    2.02    0.20
 -10 -11   2    2.40    0.19
  10 -11  -2    2.23    0.19
  10  11  -2    1.66    0.33
  -9 -11   2    0.70    0.10
   9 -11  -2    0.68    0.11
   9 -11  -2    0.60    0.10
  -9 -11   2    0.69    0.10
   9  11  -2    0.63    0.25
   8 -11  -2    0.91    0.12
  -8 -11   2    0.72    0.10
   8 -11  -2    1.04    0.12
   8  11  -2    0.98    0.28
  -8  11   2    0.65    0.22
  -7 -11   2    2.21    0.19
   7 -11  -2    2.57    0.20
   7  11  -2    2.54    0.39
  -7  11   2    2.17    0.32
  -6 -11   2    1.00    0.10
   6 -11  -2    1.16    0.12
  -6  11   2    1.01    0.25
  -6  11   2    0.80    0.24
   6  11  -2    0.88    0.25
   5 -11  -2    0.73    0.09
   5  11  -2    0.57    0.25
  -5  11   2    0.78    0.24
   5  11  -2    0.78    0.25
  -5  11   2    0.67    0.23
   5  11  -2    0.48    0.23
   4 -11  -2    2.83    0.24
  -4  11   2    3.72    0.38
  -4  11   2    3.37    0.43
   4  11  -2    3.09    0.42
  -4  11   2    4.12    0.46
   4  11  -2    3.48    0.44
   4  11  -2    3.58    0.45
  -3  11   2    4.67    0.45
  -3  11   2    4.10    0.53
   3  11  -2    4.11    0.48
   3  11  -2    4.30    0.54
   3  11  -2    4.07    0.49
  -3  11   2    4.36    0.51
   2  11  -2    2.10    0.32
   2  11  -2    1.79    0.31
  -2  11   2    2.19    0.35
  -2  11   2    1.74    0.29
  -2  11   2    1.99    0.34
  -2  11   2    1.78    0.27
   2  11  -2    1.61    0.32
   1  11  -2    2.23    0.34
   1  11  -2    1.88    0.31
  -1  11   2    1.49    0.30
   1  11  -2    1.86    0.29
  -1  11   2    2.05    0.34
  -1  11   2    1.54    0.26
  -1  11   2    1.63    0.29
   0  11  -2    1.91    0.32
   0  11   2    1.80    0.31
   0  11  -2    1.76    0.29
   0  11   2    1.57    0.26
   0  11   2    2.35    0.36
   0  11  -2    2.17    0.33
   0  11   2    1.99    0.32
   1 -11   2    3.82    0.31
  -1  11  -2    5.27    0.52
   1  11   2    4.45    0.51
   1  11   2    4.06    0.45
  -1  11  -2    4.73    0.49
   1  11   2    5.00    0.53
   1  11   2    3.93    0.47
   2 -11   2    3.11    0.27
   2  11   2    3.75    0.42
  -2  11  -2    4.26    0.47
  -2  11  -2    4.74    0.49
   2  11   2    4.55    0.50
   2  11   2    2.96    0.45
   2  11   2    3.78    0.48
   3 -11   2    0.76    0.10
   3  11   2    0.70    0.22
   3  11   2    0.86    0.27
   3  11   2    0.78    0.25
   3  11   2    0.66    0.24
  -3  11  -2    1.09    0.26
   4 -11   2    1.10    0.14
   4 -11   2    1.63    0.14
   4  11   2    1.35    0.30
   4  11   2    0.83    0.27
   4  11   2    1.09    0.29
   4  11   2    1.10    0.26
  -5 -11  -2    2.42    0.20
   5 -11   2    2.16    0.22
   5 -11   2    2.89    0.21
   5  11   2    2.31    0.39
   5  11   2    2.56    0.38
   5  11   2    2.21    0.35
   5  11   2    2.68    0.39
  -6 -11  -2    0.68    0.09
   6 -11   2    0.75    0.12
   6  11   2    0.56    0.23
   6  11   2    0.79    0.27
   6  11   2    0.42    0.24
   7 -11   2    0.63    0.10
  -7 -11  -2    0.51    0.09
   7 -11   2    0.44    0.11
   7 -11   2    0.44    0.11
   7  11   2    0.52    0.23
   7  11   2    0.50    0.22
   7  11   2    0.32    0.27
  -8 -11  -2    1.61    0.18
   8 -11   2    2.02    0.19
  -8 -11  -2    1.74    0.18
   8 -11   2    1.72    0.20
   8 -11   2    2.19    0.20
   8  11   2    2.54    0.35
   8  11   2    2.45    0.35
   9 -11   2    4.11    0.32
  -9 -11  -2    3.32    0.30
   9 -11   2    4.14    0.31
   9  11   2    4.85    0.49
   9  11   2    4.42    0.46
  10 -11   2    4.34    0.33
  10 -11   2    4.52    0.34
  10 -11   2    4.28    0.39
 -10 -11  -2    4.12    0.32
  10  11   2    4.41    0.46
  10  11   2    4.72    0.47
 -11 -11  -2    1.34    0.15
 -11 -11  -2    1.39    0.18
  11 -11   2    1.41    0.19
  11 -11   2    1.33    0.15
  11  11   2    1.20    0.24
  11  11   2    1.42    0.25
  11 -12  -2    1.73    0.17
  11 -12  -2    1.93    0.17
 -11 -12   2    2.20    0.22
  11 -12  -2    1.66    0.22
  11  12  -2    1.96    0.31
 -10 -12   2    1.53    0.15
  10 -12  -2    1.56    0.16
  10  12  -2    1.35    0.29
   9 -12  -2    0.21    0.07
  -9 -12   2    0.41    0.07
   9 -12  -2    0.24    0.08
   9  12  -2    0.10    0.22
   8 -12  -2    0.28    0.07
   8  12  -2    0.21    0.23
   7 -12  -2    0.41    0.07
  -7 -12   2    0.34    0.06
   7 -12  -2    0.36    0.07
   7  12  -2    0.23    0.23
  -7  12   2    0.45    0.19
   6 -12  -2    0.19    0.06
   6 -12  -2    0.23    0.06
  -6 -12   2    0.15    0.05
   6  12  -2    0.09    0.22
  -6  12   2    0.13    0.18
  -5  12   2    0.78    0.23
   5  12  -2    0.77    0.26
   5  12  -2    1.25    0.27
   5  12  -2    0.76    0.26
  -5  12   2    0.69    0.24
   4 -12  -2    0.45    0.07
   4  12  -2    0.23    0.23
  -4  12   2    0.22    0.24
   4  12  -2    0.60    0.23
  -4  12   2    0.47    0.21
   4  12  -2    0.41    0.22
   3  12  -2    0.31    0.23
  -3  12   2    0.56    0.18
  -3  12   2    0.42    0.23
  -3  12   2    0.30    0.25
   3  12  -2    0.51    0.21
   3  12  -2    0.48    0.22
   2  12  -2    0.22    0.23
  -2  12   2    0.57    0.24
  -2  12   2    0.45    0.18
  -2  12   2    0.22    0.25
   2  12  -2    0.32    0.20
   2  12  -2    0.27    0.21
   1  12  -2    0.41    0.24
  -1  12   2    0.38    0.26
  -1  12   2    0.17    0.18
   1  12  -2    0.18    0.18
  -1  12   2    0.49    0.23
   1  12  -2    0.42    0.21
   0  12   2    0.37    0.23
   0  12   2    0.38    0.20
   0  12  -2    0.36    0.20
   0  12  -2    0.72    0.25
   0  12   2    0.34    0.26
   1 -12   2    0.59    0.08
   1  12   2    0.65    0.27
   1  12   2    0.29    0.21
   1  12   2    0.46    0.25
  -1  12  -2    0.37    0.22
   1  12   2    0.48    0.18
   2 -12   2    0.42    0.08
  -2  12  -2    0.68    0.24
   2  12   2    0.60    0.23
   2  12   2    0.40    0.26
   2  12   2    0.30    0.17
   2  12   2    0.48    0.24
   3 -12   2    0.73    0.10
   3  12   2    1.13    0.28
   3  12   2    0.80    0.25
   3  12   2    0.52    0.28
   3  12   2    0.97    0.23
   4 -12   2    0.21    0.07
   4  12   2    0.48    0.26
   4  12   2    0.07    0.22
   4  12   2    0.19    0.21
   4  12   2    0.36    0.19
   5 -12   2    0.33    0.07
   5 -12   2    0.26    0.08
   5  12   2    0.18    0.25
   5  12   2    0.07    0.27
   5  12   2    0.19    0.23
   5  12   2    0.29    0.18
   6 -12   2    0.12    0.06
   6  12   2    0.06    0.18
   6  12   2    0.34    0.21
   6  12   2    0.26    0.24
   7 -12   2    0.26    0.09
   7 -12   2    0.32    0.08
   7  12   2    0.23    0.19
   7  12   2    0.18    0.20
   8 -12   2    1.46    0.15
   8 -12   2    1.53    0.16
  -8 -12  -2    1.28    0.14
   8  12   2    1.55    0.27
   8  12   2    1.77    0.29
   9 -12   2    2.18    0.19
   9 -12   2    2.00    0.19
   9  12   2    2.28    0.31
   9  12   2    1.97    0.29
   9 -13  -2    0.08    0.06
   8 -13  -2    0.20    0.06
   8  13  -2    0.39    0.21
   7 -13  -2    0.37    0.06
   7  13  -2    0.18    0.22
   6 -13  -2    0.64    0.08
   6  13  -2    0.65    0.23
  -5  13   2    0.54    0.22
   5  13  -2    0.89    0.25
   4  13  -2    0.13    0.20
  -4  13   2    0.16    0.21
   4  13  -2    0.10    0.21
  -3  13   2    0.64    0.25
  -3  13   2    0.94    0.24
   3  13  -2    1.07    0.26
   3  13  -2    1.07    0.25
   2  13  -2    3.79    0.44
  -2  13   2    3.61    0.41
  -2  13   2    4.08    0.48
  -2  13   2    4.35    0.48
  -1  13   2    2.46    0.33
  -1  13   2    2.30    0.37
   1  13  -2    2.05    0.32
  -1  13   2    2.82    0.41
   0  13   2    4.36    0.50
   0  13   2    4.23    0.47
   0  13   2    4.54    0.52
   1  13   2    1.14    0.30
   1  13   2    0.70    0.24
   1  13   2    0.97    0.27
   2  13   2    0.26    0.23
   2  13   2    0.21    0.25
   2  13   2    0.26    0.20
   3 -13   2    0.61    0.11
   3  13   2    0.67    0.27
   3  13   2    0.74    0.23
   3  13   2    0.52    0.25
   4 -13   2    0.50    0.08
   4  13   2    0.48    0.25
   4  13   2    0.52    0.23
   4  13   2    0.51    0.24
   5 -13   2    0.38    0.07
   5  13   2    0.10    0.20
   5  13   2    0.05    0.23
   6 -13   2    0.23    0.07
   6 -13   2    0.12    0.07
   6  13   2    0.21    0.23
   6  13   2    0.03    0.18
   7 -13   2    0.13    0.07
   4  14  -2    0.25    0.18
   3  14  -2    1.02    0.21
  -3  14   2    1.21    0.24
  -2  14   2    3.50    0.42
  -1  14   2    5.03    0.53
  -1  14   2    6.22    0.57
   0  14   2    3.78    0.46
   0  14   2    3.61    0.38
   0  14   2    3.32    0.41
   1  14   2    1.14    0.28
   1  14   2    1.24    0.23
   1  14   2    1.12    0.26
   2  14   2    0.11    0.20
   2  14   2    0.01    0.16
   2  14   2    0.18    0.21
 -20   0   3    0.93    0.23
 -19   0   3    2.85    0.39
 -18   0   3    4.18    0.49
 -17   0   3    2.84    0.40
 -16   0   3    1.37    0.29
 -15   0   3    0.67    0.23
 -14   0   3    2.32    0.38
 -14   0   3    2.19    0.30
 -13   0   3    0.33    0.19
 -13   0   3    0.17    0.15
 -12   0   3    0.33    0.18
 -11   0   3    1.01    0.22
 -10   0   3    1.50    0.24
   9   0  -3    4.30    0.34
   8   0  -3    2.34    0.21
  -8   0   3    2.41    0.25
   7   0  -3   26.21    1.70
  -7   0   3   23.68    1.72
   6   0  -3   35.21    2.38
  -6   0   3   35.44    2.39
   5   0  -3   39.53    2.68
  -5   0   3   42.06    2.69
  -5   0   3   38.00    2.71
  -4   0   3   40.09    2.61
  -4   0   3   37.73    2.64
  -3   0   3  128.71    8.60
  -2   0   3    0.81    0.10
   2   0  -3    0.71    0.10
  -1   0   3    0.57    0.09
   1   0  -3    0.52    0.08
   0   0   3  128.16    9.19
   0   0   3  149.13    9.21
   0   0  -3  136.36    9.20
   1   0   3   35.46    2.54
   1   0   3   40.08    2.56
   2   0   3   39.76    2.71
   2   0   3   37.82    2.70
   2   0   3   42.87    2.72
   3   0   3   36.25    2.41
   3   0   3   35.83    2.41
   3   0   3   33.97    2.38
   4   0   3   23.87    1.75
   4   0   3   26.58    1.74
   4   0   3   25.26    1.71
   5   0   3    2.38    0.25
   5   0   3    2.43    0.22
   6   0   3    6.16    0.51
   7   0   3    1.22    0.20
   8   0   3    1.95    0.28
   9   0   3    0.41    0.18
  10   0   3    0.23    0.12
 -11   0  -3    2.10    0.30
  11   0   3    1.61    0.23
 -12   0  -3    0.72    0.22
  12   0   3    0.64    0.17
  13   0   3    1.01    0.21
 -13   0  -3    0.92    0.26
 -14   0  -3    2.67    0.37
  14   0   3    3.28    0.37
 -15   0  -3    3.41    0.43
  15   0   3    4.03    0.41
  16   0   3    1.95    0.28
  17   0   3    0.40    0.16
  17   0   3    0.69    0.18
 -20  -1   3    0.42    0.20
 -20   1   3    0.01    0.20
 -19  -1   3    2.03    0.33
 -19   1   3    2.27    0.35
 -18  -1   3    3.03    0.40
 -18   1   3    3.11    0.42
 -17  -1   3    0.72    0.26
 -17   1   3    1.05    0.28
  16  -1  -3    0.11    0.12
 -16  -1   3    0.01    0.17
 -16   1   3    0.06    0.20
  15  -1  -3    2.39    0.26
 -15  -1   3    1.78    0.29
 -15   1   3    2.08    0.40
 -15   1   3    2.32    0.35
 -14  -1   3    0.24    0.15
  14  -1  -3    0.12    0.11
 -14  -1   3    0.32    0.20
 -14   1   3   -0.03    0.16
 -14   1   3    0.39    0.22
 -13  -1   3    0.56    0.20
 -13  -1   3    0.67    0.17
 -13   1   3    0.69    0.19
 -13   1   3    0.56    0.23
 -12  -1   3    0.66    0.19
 -12   1   3    0.65    0.22
  12   1  -3    0.40    0.31
 -11  -1   3    0.71    0.08
 -11  -1   3    0.63    0.18
 -11   1   3    0.33    0.17
 -10  -1   3    4.24    0.29
 -10  -1   3    3.76    0.37
  10  -1  -3    4.15    0.35
 -10   1   3    3.26    0.40
  -9  -1   3    3.35    0.26
  -9  -1   3    3.79    0.33
   9  -1  -3    3.34    0.30
  -9   1   3    3.84    0.37
   8  -1  -3    0.67    0.12
  -8  -1   3    0.69    0.07
  -8  -1   3    0.58    0.12
   8   1  -3    0.59    0.08
  -8   1   3    0.46    0.15
  -7  -1   3    3.81    0.30
   7  -1  -3    3.96    0.31
  -7   1   3    3.35    0.33
   7   1  -3    3.63    0.27
  -6  -1   3   11.38    0.90
  -6  -1   3   13.26    0.88
   6  -1  -3   13.59    0.90
  -6   1   3   12.64    0.91
   6   1  -3   12.66    0.86
   5  -1  -3   18.65    1.41
  -5  -1   3   20.10    1.41
  -5  -1   3   21.52    1.39
  -5   1   3   21.92    1.42
  -4  -1   3    1.13    0.11
  -4  -1   3    1.03    0.13
  -4   1   3    1.21    0.14
  -3  -1   3   43.68    2.96
   3   1  -3   45.37    2.95
  -3   1   3   43.19    3.00
  -2  -1   3   23.53    1.61
  -2  -1   3   23.75    1.60
  -2   1   3   26.41    1.64
   2   1  -3   21.55    1.60
  -1  -1   3   23.26    1.62
   1  -1  -3   24.09    1.63
  -1  -1   3   23.83    1.61
   1   1  -3   21.97    1.61
  -1   1   3   26.20    1.64
   0  -1   3   39.99    2.97
   0  -1  -3   46.48    2.98
   0  -1   3   47.98    2.97
   0   1   3   42.32    2.98
   0   1  -3   44.28    2.97
   1  -1   3    1.45    0.14
   1  -1   3    1.20    0.14
   1   1   3    1.12    0.14
   1   1   3    1.03    0.20
   1   1   3    1.26    0.18
   2  -1   3   20.40    1.45
   2  -1   3   20.15    1.45
   2   1   3   22.63    1.52
   2   1   3   20.53    1.44
   2   1   3   22.28    1.48
   3  -1   3   12.04    0.89
   3  -1   3   13.60    0.90
   3   1   3   12.44    0.97
   3   1   3   14.10    0.93
   3   1   3   11.74    0.88
   4  -1   3    3.57    0.30
   4  -1   3    3.63    0.31
   4   1   3    3.51    0.40
   4   1   3    3.70    0.33
   4   1   3    3.37    0.28
   5  -1   3    0.47    0.11
  -5  -1  -3    0.75    0.07
   5  -1   3    0.48    0.12
   5   1   3    0.41    0.18
   5   1   3    0.43    0.13
   5   1   3    0.34    0.11
  -6  -1  -3    3.39    0.26
   6  -1   3    3.28    0.30
   6  -1   3    3.67    0.33
   6   1   3    3.57    0.35
   7  -1   3    4.66    0.41
   7   1   3    4.12    0.42
  -8  -1  -3    0.85    0.10
  -8  -1  -3    0.64    0.09
   8  -1   3    0.87    0.19
   8   1   3    0.53    0.19
  -9  -1  -3    0.59    0.09
   9  -1   3    0.70    0.19
 -10  -1  -3    0.31    0.09
  10  -1   3    0.45    0.14
  10   1   3    0.39    0.15
  11  -1   3    0.08    0.11
 -11  -1  -3    0.03    0.08
  11   1   3    0.00    0.12
 -11   1  -3    0.00    0.18
  12  -1   3    1.34    0.22
  12   1   3    1.99    0.27
 -12   1  -3    2.01    0.32
  13  -1   3    0.18    0.14
  13   1   3    0.00    0.14
 -13   1  -3    0.13    0.19
  14  -1   3    0.61    0.19
 -14   1  -3    0.59    0.23
  14   1   3    0.76    0.19
  15  -1   3    2.28    0.33
 -15   1  -3    2.54    0.36
  15   1   3    2.86    0.35
  16  -1   3    1.57    0.27
  16   1   3    1.94    0.28
 -16   1  -3    1.76    0.31
  16   1   3    1.86    0.27
  17  -1   3    0.31    0.16
  17  -1   3    0.29    0.15
  17   1   3    0.34    0.17
  17   1   3    0.44    0.16
 -17   1  -3    0.50    0.23
 -20  -2   3    0.06    0.18
 -20   2   3    0.08    0.19
 -19  -2   3    0.55    0.22
 -19   2   3    0.40    0.25
  18  -2  -3    0.55    0.18
 -18  -2   3    0.54    0.21
 -18   2   3    0.55    0.27
 -17  -2   3    0.14    0.19
  17  -2  -3    0.15    0.13
 -17   2   3    0.05    0.23
  16  -2  -3   -0.07    0.11
 -16  -2   3    0.00    0.17
 -16   2   3   -0.10    0.21
  16   2  -3   -0.06    0.24
 -16   2   3    0.42    0.31
 -15  -2   3    0.06    0.08
  15  -2  -3    0.28    0.13
 -15  -2   3    0.02    0.14
  15   2  -3    0.10    0.19
 -15   2   3   -0.17    0.20
 -15   2   3   -0.04    0.24
  14  -2  -3    0.08    0.10
 -14  -2   3    0.17    0.08
 -14  -2   3    0.08    0.13
  14   2  -3    0.30    0.17
 -14   2   3    0.36    0.18
 -14   2   3   -0.08    0.22
 -13  -2   3    2.35    0.34
 -13  -2   3    2.58    0.28
  13  -2  -3    1.99    0.24
 -13  -2   3    2.54    0.21
 -13  -2   3    2.20    0.19
 -13   2   3    2.28    0.32
 -13   2   3    1.98    0.37
 -12  -2   3    4.00    0.28
 -12  -2   3    3.39    0.29
 -12  -2   3    3.86    0.40
 -12   2   3    3.82    0.49
 -11  -2   3    1.60    0.14
 -11  -2   3    1.45    0.13
 -11  -2   3    1.65    0.24
 -11   2   3    1.49    0.29
  11   2  -3    0.68    0.32
 -10  -2   3    6.97    0.45
  10  -2  -3    6.45    0.46
 -10  -2   3    5.85    0.51
  10  -2  -3    6.69    0.53
 -10  -2   3    6.10    0.44
  10   2  -3    6.78    0.74
 -10   2   3    5.72    0.58
  -9  -2   3   36.08    2.63
  -9  -2   3   40.79    2.59
   9  -2  -3   39.18    2.60
   9  -2  -3   39.82    2.66
   9   2  -3   39.34    2.85
  -9   2   3   36.36    2.69
  -8  -2   3    8.04    0.54
   8  -2  -3    7.64    0.54
  -8  -2   3    7.36    0.57
   8  -2  -3    8.36    0.61
  -8   2   3    7.62    0.64
  -7  -2   3    3.02    0.25
   7  -2  -3    3.08    0.28
  -7  -2   3    3.20    0.22
   7  -2  -3    2.94    0.22
  -7   2   3    2.94    0.31
  -6  -2   3    3.35    0.25
  -6  -2   3    3.17    0.27
   6  -2  -3    3.55    0.30
  -6   2   3    2.73    0.31
   5  -2  -3    2.66    0.25
  -5  -2   3    2.80    0.21
  -5  -2   3    2.38    0.22
  -5   2   3    3.00    0.28
  -4  -2   3   37.83    2.57
  -4  -2   3   40.18    2.58
  -4   2   3   36.83    2.61
  -3  -2   3   39.81    2.70
  -3  -2   3   40.90    2.72
  -3  -2   3   41.10    2.70
   3   2  -3   39.48    2.70
  -3   2   3   40.45    2.73
  -2  -2   3    4.29    0.31
  -2  -2   3    4.01    0.29
   2   2  -3    4.09    0.29
   2   2  -3    3.32    0.38
  -1  -2   3    4.32    0.32
  -1  -2   3    4.09    0.30
   1   2  -3    4.16    0.30
   1   2  -3    3.09    0.35
   0  -2   3   41.92    2.84
   0  -2   3   41.37    2.85
   0   2  -3   39.99    2.88
   0   2   3   42.72    2.95
   0   2   3   44.97    2.88
   1  -2   3   37.29    2.44
   1  -2   3   39.61    2.44
   1   2   3   34.78    2.54
  -1   2  -3   32.08    2.44
   2  -2   3    3.11    0.27
   2  -2   3    2.77    0.26
   2   2   3    2.86    0.27
   2   2   3    3.19    0.40
   3  -2   3    3.64    0.30
   3  -2   3    3.12    0.30
   3   2   3    2.59    0.40
   3   2   3    3.91    0.30
   4  -2   3    3.09    0.29
  -4  -2  -3    3.23    0.23
   4  -2   3    3.20    0.29
   4   2   3    3.21    0.43
   4   2   3    3.40    0.34
  -5  -2  -3    7.82    0.53
   5  -2   3    8.32    0.60
   5  -2   3    7.37    0.59
   5  -2   3    7.67    0.53
   5   2   3    7.23    0.74
   5   2   3    7.62    0.64
   6  -2   3   39.82    2.72
  -6  -2  -3   43.30    2.66
   6  -2   3   39.01    2.66
   6  -2   3   39.60    2.73
   6   2   3   39.35    2.77
   6   2   3   36.23    2.85
  -7  -2  -3    7.19    0.48
  -7  -2  -3    7.56    0.49
   7  -2   3    7.32    0.57
   7  -2   3    6.25    0.57
   7   2   3    5.73    0.60
   8  -2   3    1.20    0.22
  -8  -2  -3    1.35    0.13
  -8  -2  -3    1.17    0.12
  -9  -2  -3    3.42    0.26
  -9  -2  -3    3.46    0.27
  10  -2   3    2.49    0.26
 -10  -2  -3    2.12    0.19
 -10  -2  -3    1.90    0.21
  10   2   3    2.88    0.31
 -10   2  -3    2.59    0.35
  11  -2   3    0.26    0.12
 -11  -2  -3    0.19    0.09
 -11  -2  -3    0.32    0.13
 -11   2  -3   -0.02    0.18
  11   2   3   -0.06    0.13
  12  -2   3    0.18    0.12
 -12  -2  -3    0.07    0.09
 -12   2  -3   -0.34    0.19
  12   2   3    0.00    0.14
  13  -2   3    0.10    0.14
  13   2   3    0.02    0.14
 -13   2  -3    0.13    0.22
  14  -2   3   -0.03    0.16
  14   2   3    0.25    0.17
 -14   2  -3   -0.09    0.21
  15  -2   3    0.36    0.20
  15   2   3    0.50    0.18
  15   2   3    0.35    0.19
 -15   2  -3    0.19    0.22
  16  -2   3    0.44    0.19
  16   2   3    0.59    0.18
  16   2   3    0.67    0.21
 -16   2  -3    0.42    0.21
  17  -2   3    0.07    0.14
  17   2   3   -0.13    0.12
 -17   2  -3    0.07    0.18
 -20  -3   3    0.13    0.18
  20   3  -3    0.11    0.14
 -20   3   3   -0.04    0.19
 -19  -3   3    0.02    0.18
  19  -3  -3    0.08    0.14
 -19   3   3    0.35    0.23
 -18  -3   3   -0.31    0.17
  18  -3  -3    0.16    0.14
 -18   3   3    0.04    0.23
 -17  -3   3    0.29    0.19
  17  -3  -3    0.01    0.12
 -17   3   3    0.34    0.26
 -16  -3   3    0.97    0.21
 -16  -3   3    0.63    0.12
  16  -3  -3    0.34    0.15
 -16   3   3    0.82    0.27
  16   3  -3    0.62    0.25
 -15  -3   3    0.33    0.10
  15  -3  -3    0.36    0.13
 -15  -3   3    0.36    0.16
 -15   3   3    0.30    0.23
  15   3  -3    0.37    0.21
 -15   3   3    0.51    0.28
 -14  -3   3    1.43    0.14
 -14  -3   3    1.21    0.21
 -14  -3   3    1.24    0.16
  14  -3  -3    1.29    0.18
 -14   3   3    0.85    0.26
  14   3  -3    1.51    0.26
 -14   3   3    0.95    0.32
 -13  -3   3    3.99    0.30
 -13  -3   3    3.30    0.29
 -13  -3   3    3.69    0.28
 -13  -3   3    3.92    0.35
  13  -3  -3    3.63    0.28
  13   3  -3    3.48    0.40
 -13   3   3    4.04    0.44
  13   3  -3    3.59    0.73
 -13   3   3    2.95    0.47
 -12  -3   3    7.85    0.59
  12  -3  -3    8.15    0.58
 -12  -3   3    9.30    0.60
 -12  -3   3    7.69    0.68
 -12  -3   3    8.47    0.58
 -12   3   3    8.57    0.78
 -12   3   3    9.19    0.77
  12   3  -3    7.14    0.96
  11  -3  -3    2.11    0.19
 -11  -3   3    2.28    0.17
  11  -3  -3    2.04    0.17
 -11  -3   3    2.18    0.27
 -11  -3   3    2.19    0.18
  11  -3  -3    2.13    0.31
 -11   3   3    2.10    0.36
  11   3  -3    1.41    0.45
 -10  -3   3    5.06    0.44
 -10  -3   3    4.75    0.37
  10  -3  -3    5.39    0.47
  10  -3  -3    5.31    0.37
 -10  -3   3    5.65    0.38
  10  -3  -3    5.69    0.39
 -10   3   3    4.96    0.53
  10   3  -3    5.74    0.73
  -9  -3   3   22.75    1.51
  -9  -3   3   21.66    1.55
   9  -3  -3   23.35    1.51
   9  -3  -3   22.67    1.60
  -9   3   3   20.68    1.63
   9   3  -3   22.41    1.81
   8  -3  -3   74.70    5.08
  -8  -3   3   73.14    5.03
   8  -3  -3   77.66    5.00
  -8  -3   3   78.64    5.00
  -8   3   3   72.66    5.10
   8   3  -3   72.03    5.27
  -7  -3   3   14.08    0.98
   7  -3  -3   13.98    0.96
  -7  -3   3   14.63    0.95
   7  -3  -3   14.22    1.03
  -7   3   3   14.60    1.06
   7   3  -3   13.21    1.19
   6  -3  -3    7.35    0.50
  -6  -3   3    7.57    0.50
   6  -3  -3    7.01    0.57
  -6  -3   3    7.00    0.52
  -6   3   3    7.43    0.60
   6   3  -3    7.03    0.72
  -5  -3   3    6.03    0.43
  -5  -3   3    5.93    0.43
   5  -3  -3    6.75    0.49
   5   3  -3    5.47    0.61
  -5   3   3    5.28    0.50
  -4  -3   3    6.15    0.44
  -4  -3   3    5.54    0.43
   4  -3  -3    7.11    0.49
   4   3  -3    6.24    0.61
  -4   3   3    5.06    0.49
  -3  -3   3   21.06    1.43
  -3  -3   3   21.03    1.41
  -3   3   3   22.69    1.46
   3   3  -3   18.59    1.55
  -2  -3   3    3.48    0.27
  -2  -3   3    3.33    0.24
  -2   3   3    3.04    0.28
   2   3  -3    2.48    0.36
   2   3  -3    3.12    0.25
  -1  -3   3    3.28    0.27
  -1  -3   3    3.43    0.30
  -1   3   3    4.31    0.47
   1   3  -3    3.19    0.39
   0  -3   3   20.32    1.55
   0  -3   3   22.38    1.57
   0   3   3   25.90    1.74
   0   3  -3   22.84    1.64
   1  -3   3    6.24    0.50
   1  -3   3    6.52    0.48
   2  -3   3    6.77    0.51
   2  -3   3    6.53    0.52
  -3  -3  -3    6.65    0.45
   3  -3   3    6.58    0.46
   3  -3   3    6.82    0.52
   3  -3   3    6.76    0.53
   4  -3   3   14.19    0.97
  -4  -3  -3   14.16    0.97
   4  -3   3   14.04    1.04
   4  -3   3   14.24    1.04
   4   3   3   15.76    1.24
   5  -3   3   74.62    5.16
   5  -3   3   77.30    5.10
   5  -3   3   73.81    5.16
  -5  -3  -3   82.68    5.09
   5   3   3   72.57    5.34
  -6  -3  -3   24.97    1.54
   6  -3   3   22.84    1.62
   6  -3   3   23.30    1.54
   6  -3   3   21.93    1.61
   6   3   3   19.97    1.79
   7  -3   3    5.97    0.42
  -7  -3  -3    6.21    0.41
   7  -3   3    5.08    0.50
  -7  -3  -3    6.37    0.42
   7  -3   3    5.04    0.41
   7  -3   3    6.20    0.52
   8  -3   3    2.22    0.17
  -8  -3  -3    1.96    0.18
  -8  -3  -3    2.46    0.19
   8  -3   3    2.06    0.29
   9  -3   3    8.78    0.60
  -9  -3  -3    6.73    0.58
  -9  -3  -3    7.53    0.54
  -9  -3  -3    8.39    0.56
 -10  -3  -3    3.67    0.28
  10  -3   3    3.81    0.35
  10  -3   3    4.00    0.29
 -10  -3  -3    3.54    0.30
 -10  -3  -3    3.34    0.29
 -10   3  -3    3.21    0.43
  10   3   3    3.98    0.39
 -11  -3  -3    1.24    0.16
 -11  -3  -3    1.46    0.15
  11  -3   3    1.15    0.18
  11   3   3    0.94    0.21
 -11   3  -3    1.20    0.27
 -12  -3  -3    0.31    0.09
 -12  -3  -3    0.38    0.11
  12  -3   3    0.32    0.14
  12   3   3    0.13    0.16
 -12   3  -3    0.24    0.22
 -13  -3  -3    0.33    0.12
  13  -3   3    0.75    0.19
  13   3   3    0.74    0.21
  13   3   3    0.90    0.23
 -13   3  -3    0.53    0.26
  14  -3   3    0.06    0.17
  14   3   3    0.23    0.18
 -14   3  -3    0.23    0.23
  14   3   3    0.21    0.17
  15  -3   3    0.09    0.17
 -15   3  -3    0.35    0.23
  15   3   3    0.01    0.16
  15   3   3   -0.14    0.21
  16  -3   3   -0.10    0.15
  16   3   3   -0.05    0.14
 -16   3  -3   -0.21    0.19
  17  -3   3   -0.11    0.13
  17   3   3   -0.01    0.13
 -19  -4   3    0.30    0.18
  19  -4  -3    0.01    0.13
  19   4  -3    0.01    0.15
 -19   4   3   -0.10    0.21
  18  -4  -3    0.09    0.14
 -18  -4   3   -0.05    0.17
  18   4  -3    0.09    0.16
 -18   4   3    0.20    0.24
 -17  -4   3    0.01    0.10
 -17  -4   3    0.03    0.17
  17  -4  -3    0.15    0.14
 -17   4   3    0.17    0.25
  17   4  -3   -0.21    0.23
  16  -4  -3    0.10    0.13
 -16  -4   3    0.33    0.17
 -16  -4   3    0.20    0.11
 -16   4   3    0.13    0.27
  16   4  -3    0.00    0.21
 -15  -4   3    0.80    0.11
  15  -4  -3    0.69    0.15
 -15  -4   3    0.85    0.20
 -15  -4   3    0.72    0.13
 -15   4   3    0.80    0.28
  15   4  -3    0.64    0.23
 -14  -4   3    1.09    0.15
  14  -4  -3    1.47    0.19
 -14  -4   3    1.35    0.17
  14  -4  -3    1.51    0.14
 -14  -4   3    1.33    0.15
 -14  -4   3    1.09    0.20
 -14   4   3    1.15    0.29
 -14   4   3    1.03    0.35
  14   4  -3    1.85    0.30
  13  -4  -3    5.36    0.39
 -13  -4   3    4.50    0.39
 -13  -4   3    5.53    0.39
  13  -4  -3    5.47    0.38
 -13  -4   3    5.42    0.41
 -13  -4   3    5.55    0.45
 -13   4   3    5.30    0.55
 -13   4   3    5.26    0.67
  13   4  -3    5.32    0.52
  13   4  -3    5.25    0.99
 -12  -4   3    4.79    0.38
  12  -4  -3    4.51    0.32
 -12  -4   3    4.38    0.33
 -12  -4   3    4.45    0.34
 -12  -4   3    4.32    0.32
  12  -4  -3    4.10    0.33
  12  -4  -3    4.25    0.32
  12   4  -3    3.30    0.74
 -12   4   3    4.64    0.50
 -12   4   3    4.07    0.54
  12   4  -3    3.63    0.44
 -11  -4   3    4.73    0.32
 -11  -4   3    4.18    0.32
 -11  -4   3    4.47    0.40
  11  -4  -3    4.27    0.31
 -11   4   3    4.99    0.54
  11   4  -3    2.91    0.66
  10  -4  -3    3.71    0.26
 -10  -4   3    3.78    0.27
  10  -4  -3    3.25    0.38
  10  -4  -3    3.82    0.28
 -10  -4   3    3.71    0.33
 -10  -4   3    3.35    0.26
 -10   4   3    3.10    0.45
  10   4  -3    4.01    0.72
  -9  -4   3   20.21    1.26
   9  -4  -3   17.99    1.36
  -9  -4   3   17.76    1.25
   9  -4  -3   19.58    1.27
   9  -4  -3   18.01    1.25
  -9  -4   3   17.97    1.30
  -9   4   3   16.90    1.40
   9   4  -3   20.68    1.67
  -8  -4   3   51.59    3.33
   8  -4  -3   49.28    3.43
  -8  -4   3   49.43    3.36
   8  -4  -3   50.69    3.33
   8   4  -3   48.65    3.67
  -8   4   3   48.40    3.46
   7  -4  -3   78.90    5.16
  -7  -4   3   75.39    5.18
   7  -4  -3   75.56    5.25
  -7  -4   3   81.80    5.15
  -7   4   3   75.37    5.28
   7   4  -3   76.17    5.47
  -6  -4   3    5.93    0.40
  -6  -4   3    5.54    0.42
   6  -4  -3    5.21    0.49
   6  -4  -3    6.02    0.40
   6   4  -3    5.65    0.68
  -6   4   3    6.13    0.54
   5  -4  -3   13.97    0.98
   5  -4  -3   12.68    0.88
  -5  -4   3   12.36    0.90
  -5  -4   3   12.44    0.91
  -5  -4   3   15.02    0.89
   5   4  -3   13.80    1.16
  -5   4   3   10.85    0.98
  -4  -4   3    6.36    0.45
  -4  -4   3    6.57    0.48
  -4  -4   3    6.29    0.47
   4  -4  -3    7.05    0.53
  -4   4   3    5.01    0.53
   4   4  -3    7.48    0.71
  -3  -4   3   27.19    1.87
  -3  -4   3   27.50    1.85
  -3   4   3   22.92    1.89
   3   4  -3   32.10    2.10
  -2  -4   3   14.69    1.05
  -2  -4   3   15.03    1.08
   2   4  -3   16.50    1.25
  -1  -4   3   15.46    1.08
  -1  -4   3   15.15    1.06
   1   4  -3   15.15    1.22
  -1   4   3   14.82    1.25
   0  -4   3   27.12    1.81
   0  -4   3   29.11    1.84
   0   4  -3   23.50    1.93
   0   4   3   25.65    2.01
   1  -4   3    6.85    0.48
   1  -4   3    6.99    0.50
  -1   4  -3    5.12    0.56
   1   4   3    4.93    0.65
   2  -4   3   13.87    0.88
   2  -4   3   12.89    0.96
   2  -4   3   13.64    0.94
   2   4   3   10.81    1.12
   3  -4   3    5.34    0.38
  -3  -4  -3    5.31    0.37
   3  -4   3    5.61    0.47
   3  -4   3    5.12    0.45
   3   4   3    6.95    0.71
   4  -4   3   75.58    5.17
   4  -4   3   74.22    5.18
   4  -4   3   76.66    5.09
  -4  -4  -3   75.84    5.09
   4   4   3   79.74    5.40
   5  -4   3   48.40    3.36
   5  -4   3   49.28    3.28
   5  -4   3   48.71    3.37
  -5  -4  -3   49.27    3.27
   5   4   3   49.15    3.60
  -6  -4  -3   20.30    1.29
   6  -4   3   19.86    1.29
   6  -4   3   20.04    1.39
   6  -4   3   18.13    1.28
  -6  -4  -3   18.71    1.28
   6  -4   3   18.77    1.38
   6   4   3   16.77    1.59
  -7  -4  -3    4.09    0.28
  -7  -4  -3    4.20    0.28
   7  -4   3    3.51    0.42
   7  -4   3    3.73    0.29
   7  -4   3    4.04    0.41
   7  -4   3    3.46    0.27
   7   4   3    2.21    0.56
  -8  -4  -3    3.56    0.28
   8  -4   3    4.26    0.43
   8  -4   3    4.10    0.29
   8  -4   3    3.97    0.30
  -8  -4  -3    3.90    0.29
  -9  -4  -3    3.61    0.33
   9  -4   3    4.19    0.31
   9  -4   3    4.65    0.32
  -9  -4  -3    3.96    0.31
  -9  -4  -3    4.07    0.32
   9  -4   3    4.77    0.37
   9   4   3    4.29    0.48
  -9   4  -3    4.76    0.50
   9   4   3    5.07    0.45
 -10  -4  -3    4.81    0.39
 -10  -4  -3    4.86    0.38
 -10  -4  -3    5.07    0.37
  10  -4   3    4.94    0.43
  10  -4   3    5.61    0.38
  10   4   3    5.31    0.50
 -10   4  -3    5.50    0.55
  10   4   3    4.84    0.49
  11  -4   3    1.66    0.15
 -11  -4  -3    1.49    0.16
 -11  -4  -3    1.36    0.16
  11  -4   3    1.11    0.19
 -11  -4  -3    1.18    0.15
  11   4   3    0.86    0.22
  11   4   3    0.64    0.22
 -11   4  -3    1.11    0.28
 -12  -4  -3    0.56    0.12
 -12  -4  -3    0.60    0.11
  12  -4   3    1.07    0.20
  12   4   3    1.03    0.24
  12   4   3    0.73    0.22
 -12   4  -3    0.22    0.25
 -13  -4  -3    0.07    0.11
 -13  -4  -3    0.17    0.10
  13  -4   3    0.24    0.17
 -13   4  -3    0.45    0.24
  13   4   3    0.16    0.18
  14  -4   3    0.07    0.16
 -14  -4  -3    0.13    0.10
 -14   4  -3   -0.11    0.22
  14   4   3    0.31    0.19
  15  -4   3    0.08    0.16
 -15   4  -3    0.17    0.22
  15   4   3    0.06    0.16
  16  -4   3    0.15    0.15
  16   4   3   -0.06    0.13
 -19  -5   3    0.40    0.19
  19   5  -3    0.15    0.15
 -19   5   3    0.14    0.22
  18  -5  -3    0.81    0.17
 -18  -5   3    0.25    0.19
  18   5  -3    0.57    0.20
  18   5  -3    0.60    0.34
 -18   5   3    0.41    0.25
  17  -5  -3    0.06    0.14
 -17  -5   3    0.20    0.17
 -17  -5   3    0.00    0.10
 -17   5   3   -0.14    0.24
  17   5  -3    0.14    0.18
  17   5  -3   -0.05    0.21
 -16  -5   3    0.52    0.18
  16  -5  -3    0.14    0.13
 -16  -5   3    0.36    0.12
 -16  -5   3    0.23    0.09
  16   5  -3    0.31    0.20
  16   5  -3   -0.16    0.22
 -16   5   3    0.28    0.26
 -15  -5   3    0.30    0.11
  15  -5  -3    0.46    0.14
 -15  -5   3    0.35    0.16
 -15  -5   3    0.33    0.10
 -15  -5   3    0.34    0.11
  15  -5  -3    0.32    0.08
 -15   5   3    0.13    0.25
  15   5  -3    0.23    0.22
 -14  -5   3    0.54    0.10
 -14  -5   3    0.49    0.09
 -14  -5   3    0.50    0.11
 -14  -5   3    0.40    0.15
  14  -5  -3    0.42    0.08
  14   5  -3    0.37    0.21
 -14   5   3    0.20    0.23
  13  -5  -3    0.66    0.10
 -13  -5   3    0.67    0.09
  13  -5  -3    0.83    0.10
 -13  -5   3    0.68    0.10
 -13  -5   3    0.65    0.12
 -13  -5   3    0.54    0.14
 -13   5   3    0.63    0.26
  13   5  -3    0.58    0.21
  12  -5  -3    3.17    0.27
 -12  -5   3    3.51    0.27
 -12  -5   3    3.45    0.25
  12  -5  -3    3.68    0.48
  12  -5  -3    3.32    0.25
 -12  -5   3    3.11    0.26
  12  -5  -3    3.24    0.26
  12   5  -3    2.92    0.77
 -12   5   3    2.80    0.42
  12   5  -3    2.67    0.39
 -11  -5   3    1.73    0.16
 -11  -5   3    1.99    0.15
  11  -5  -3    1.67    0.17
  11  -5  -3    1.94    0.16
 -11   5   3    2.11    0.34
  11   5  -3    1.49    0.56
  11   5  -3    1.31    0.26
 -11   5   3    1.85    0.37
 -10  -5   3    1.38    0.21
 -10  -5   3    1.17    0.11
  10  -5  -3    1.30    0.13
  10  -5  -3    1.26    0.11
 -10  -5   3    1.21    0.12
 -10   5   3    0.79    0.28
  10   5  -3    1.72    0.59
   9  -5  -3    8.81    0.62
  -9  -5   3    8.66    0.61
   9  -5  -3    8.43    0.75
   9  -5  -3    9.25    0.63
  -9  -5   3    9.10    0.66
  -9  -5   3    9.41    0.62
   9   5  -3    9.96    1.11
  -9   5   3    8.95    0.82
  -8  -5   3   22.32    1.55
  -8  -5   3   23.48    1.52
   8  -5  -3   21.87    1.64
   8  -5  -3   20.40    1.51
   8  -5  -3   23.43    1.52
   8   5  -3   24.58    1.98
  -8   5   3   22.39    1.68
   7  -5  -3   16.47    1.10
  -7  -5   3   16.27    1.12
   7  -5  -3   15.69    1.21
  -7  -5   3   16.62    1.09
  -7   5   3   15.63    1.25
   7   5  -3   16.00    1.49
   6  -5  -3    9.29    0.63
   6  -5  -3    9.17    0.74
  -6  -5   3    9.34    0.62
  -6  -5   3    8.82    0.66
  -6   5   3    9.36    0.79
   6   5  -3    9.23    0.99
  -5  -5   3    3.83    0.28
   5  -5  -3    4.01    0.28
   5  -5  -3    4.21    0.40
  -5  -5   3    4.29    0.33
  -5  -5   3    4.09    0.32
   5   5  -3    5.04    0.66
  -4  -5   3   16.34    1.20
   4  -5  -3   18.02    1.28
  -4  -5   3   16.73    1.22
   4   5  -3   19.67    1.54
  -3  -5   3    3.41    0.31
  -3  -5   3    3.24    0.27
   3  -5  -3    3.85    0.36
   3   5  -3    3.71    0.57
  -2  -5   3    1.93    0.19
  -2  -5   3    1.89    0.22
   2   5  -3    2.71    0.49
  -1  -5   3    2.07    0.23
  -1  -5   3    1.99    0.20
  -1   5   3    1.76    0.40
   1   5  -3    2.12    0.42
   0  -5   3    3.37    0.28
   0  -5   3    3.57    0.32
   0   5   3    2.40    0.50
   0   5  -3    2.77    0.42
   1  -5   3   16.40    1.16
   1  -5   3   16.84    1.10
   1  -5   3   17.65    1.20
  -1   5  -3   15.08    1.30
   1   5   3   15.51    1.41
   2  -5   3    4.02    0.35
   2  -5   3    4.26    0.38
   2   5   3    3.76    0.61
  -2   5  -3    3.22    0.44
   3  -5   3    8.72    0.70
   3  -5   3    8.04    0.67
  -3  -5  -3    8.41    0.58
   3  -5   3    8.71    0.59
   3   5   3   10.30    0.98
  -4  -5  -3   15.08    1.03
   4  -5   3   15.14    1.04
   4  -5   3   14.95    1.14
   4  -5   3   14.79    1.12
   4   5   3   17.43    1.44
   5  -5   3   21.80    1.46
   5  -5   3   22.23    1.57
   5  -5   3   20.92    1.54
  -5  -5  -3   21.70    1.45
   5  -5   3   20.61    1.45
   5   5   3   22.55    1.86
   6  -5   3    9.65    0.77
  -6  -5  -3    8.99    0.63
  -6  -5  -3    9.28    0.63
   6  -5   3    9.25    0.63
   6  -5   3    9.44    0.64
   6   5   3    8.12    1.02
  -7  -5  -3    1.30    0.12
   7  -5   3    1.13    0.24
   7  -5   3    1.37    0.13
  -7  -5  -3    1.23    0.12
   7   5   3    0.85    0.45
   8  -5   3    2.11    0.22
   8  -5   3    1.73    0.32
   8  -5   3    1.77    0.16
  -8  -5  -3    1.67    0.16
   8  -5   3    2.04    0.17
   8  -5   3    1.86    0.17
  -8  -5  -3    1.62    0.15
  -8   5  -3    2.08    0.35
   8   5   3    2.32    0.29
   9  -5   3    3.29    0.26
  -9  -5  -3    3.09    0.25
  -9  -5  -3    2.98    0.24
   9  -5   3    3.38    0.31
  -9  -5  -3    2.91    0.27
   9  -5   3    3.24    0.26
   9  -5   3    3.24    0.24
  -9   5  -3    3.47    0.44
   9   5   3    3.48    0.39
 -10  -5  -3    0.58    0.10
 -10  -5  -3    0.61    0.11
  10  -5   3    0.63    0.15
  10  -5   3    0.56    0.09
  10  -5   3    0.57    0.09
 -10  -5  -3    0.62    0.09
 -10   5  -3    0.58    0.25
  10   5   3    0.54    0.19
  11  -5   3    0.43    0.15
  11  -5   3    0.50    0.09
 -11  -5  -3    0.47    0.10
 -11  -5  -3    0.29    0.09
 -11  -5  -3    0.44    0.12
 -11   5  -3    0.75    0.27
  11   5   3    0.43    0.20
  12  -5   3    0.41    0.17
 -12  -5  -3    0.30    0.10
 -12  -5  -3    0.31    0.12
 -12  -5  -3    0.29    0.10
  12  -5   3    0.38    0.09
  12   5   3    0.45    0.20
 -12   5  -3    0.06    0.25
  13  -5   3    0.27    0.17
 -13  -5  -3    0.28    0.12
 -13  -5  -3    0.21    0.10
  13   5   3    0.32    0.20
 -13   5  -3    0.02    0.25
 -14  -5  -3    0.11    0.11
  14  -5   3    0.11    0.16
 -14   5  -3   -0.04    0.24
  14   5   3    0.05    0.16
  15  -5   3    0.38    0.17
 -15  -5  -3    0.37    0.10
  15   5   3    0.24    0.16
  16  -5   3    0.36    0.15
  16   5   3    0.22    0.14
 -18  -6   3    0.99    0.15
  18  -6  -3    1.38    0.20
 -18  -6   3    1.18    0.24
  18   6  -3    1.71    0.27
 -18   6   3    1.64    0.32
  18   6  -3    2.02    0.30
 -17  -6   3    0.04    0.17
 -17  -6   3    0.12    0.11
  17  -6  -3   -0.01    0.13
 -17   6   3   -0.02    0.25
  17   6  -3   -0.06    0.16
  17   6  -3    0.16    0.21
 -16  -6   3    0.15    0.09
  16  -6  -3    0.04    0.13
 -16  -6   3    0.13    0.15
 -16  -6   3    0.23    0.11
 -16   6   3    0.13    0.25
  16   6  -3   -0.06    0.21
  16   6  -3    0.22    0.19
 -15  -6   3    0.77    0.12
  15  -6  -3    0.79    0.17
  15  -6  -3    0.83    0.12
 -15  -6   3    0.74    0.18
 -15  -6   3    0.71    0.12
 -15  -6   3    0.76    0.15
  15   6  -3    0.52    0.24
 -15   6   3    0.22    0.29
  15   6  -3    0.77    0.24
 -14  -6   3    0.58    0.17
 -14  -6   3    0.69    0.12
  14  -6  -3    0.69    0.11
 -14  -6   3    0.73    0.11
 -14  -6   3    0.68    0.13
 -14   6   3    0.39    0.29
  14   6  -3    0.69    0.24
  14   6  -3    0.76    0.26
 -13  -6   3    0.29    0.13
  13  -6  -3    0.45    0.10
 -13  -6   3    0.44    0.08
  13  -6  -3    0.58    0.10
 -13  -6   3    0.35    0.09
 -13  -6   3    0.43    0.10
  13  -6  -3    0.44    0.08
 -13   6   3    0.31    0.27
  13   6  -3    0.57    0.22
  13   6  -3    0.20    0.21
 -12  -6   3    0.67    0.10
  12  -6  -3    0.74    0.11
 -12  -6   3    0.73    0.11
  12  -6  -3    0.86    0.13
  12  -6  -3    0.73    0.10
 -12  -6   3    0.83    0.12
  12   6  -3    0.93    0.24
  12   6  -3    0.77    0.23
 -12   6   3    0.46    0.26
 -11  -6   3    0.55    0.08
 -11  -6   3    0.58    0.09
  11  -6  -3    0.55    0.09
  11  -6  -3    0.51    0.07
  11   6  -3    0.53    0.21
  11   6  -3    0.47    0.50
  11   6  -3    0.58    0.19
 -11   6   3    0.15    0.24
  10  -6  -3   -0.08    0.06
  10  -6  -3   -0.03    0.04
 -10  -6   3   -0.01    0.04
 -10  -6   3   -0.01    0.04
  10  -6  -3   -0.07    0.04
  10   6  -3    0.05    0.15
  10   6  -3   -0.06    0.37
 -10   6   3   -0.17    0.22
  10   6  -3   -0.10    0.21
  -9  -6   3    1.70    0.13
  -9  -6   3    1.67    0.14
  -9  -6   3    2.07    0.30
   9  -6  -3    1.32    0.13
   9  -6  -3    1.50    0.14
   9   6  -3    1.10    0.50
   8  -6  -3    1.51    0.14
  -8  -6   3    1.59    0.13
   8  -6  -3    1.38    0.12
  -8  -6   3    1.60    0.18
  -8  -6   3    1.57    0.12
   8   6  -3    1.17    0.48
   7  -6  -3    0.51    0.06
  -7  -6   3    0.48    0.06
   7  -6  -3    0.47    0.06
  -7  -6   3    0.56    0.10
   7  -6  -3    0.35    0.17
   7   6  -3    0.71    0.42
   6  -6  -3    1.66    0.28
  -6  -6   3    1.77    0.14
   6  -6  -3    1.83    0.14
  -6  -6   3    1.92    0.19
   6   6  -3    2.73    0.62
  -5  -6   3    0.58    0.11
   5  -6  -3    0.63    0.06
   5  -6  -3    0.71    0.19
   5   6  -3    0.98    0.42
  -4  -6   3    1.47    0.18
  -4  -6   3    1.50    0.19
   4  -6  -3    1.85    0.28
   4   6  -3    2.68    0.59
  -3  -6   3    0.59    0.13
   3  -6  -3    0.69    0.18
   3   6  -3    0.88    0.36
  -2  -6   3   15.61    1.13
   2  -6  -3   16.29    1.16
  -2  -6   3   14.46    1.09
   2   6  -3   15.48    1.40
  -1  -6   3   14.65    1.09
  -1  -6   3   15.07    1.13
   1  -6  -3   15.64    1.15
   1   6  -3   15.37    1.35
  -1   6   3   16.47    1.41
   0  -6   3    0.54    0.12
   0  -6   3    0.60    0.16
   0   6  -3    0.51    0.27
   0   6   3    0.57    0.29
   1  -6   3    1.57    0.25
   1  -6   3    1.55    0.19
   1  -6   3    1.57    0.11
   1   6   3    1.41    0.41
  -1   6  -3    1.39    0.34
   2  -6   3    0.88    0.19
   2  -6   3    0.60    0.14
   2   6   3    0.60    0.33
   3  -6   3    2.30    0.30
   3  -6   3    1.87    0.15
   3  -6   3    1.69    0.25
   3   6   3    2.12    0.52
  -4  -6  -3    0.44    0.05
   4  -6   3    0.38    0.15
   4  -6   3    0.43    0.17
   4  -6   3    0.49    0.06
   4  -6   3    0.49    0.07
   4   6   3    0.44    0.35
  -5  -6  -3    1.39    0.12
   5  -6   3    1.49    0.13
   5  -6   3    1.39    0.12
   5  -6   3    1.57    0.29
   5   6   3    2.01    0.58
  -6  -6  -3    1.32    0.12
  -6  -6  -3    1.59    0.13
   6  -6   3    1.45    0.13
   6  -6   3    1.49    0.28
   6  -6   3    1.53    0.14
   6   6   3    2.27    0.61
   7  -6   3    0.02    0.04
   7  -6   3    0.02    0.05
   7  -6   3    0.01    0.05
   7  -6   3    0.17    0.16
  -7  -6  -3    0.01    0.04
  -7  -6  -3    0.00    0.04
  -7   6  -3    0.04    0.24
   7   6   3    0.11    0.41
   7   6   3   -0.04    0.18
   7   6   3   -0.22    0.14
   7   6   3    0.13    0.23
  -8  -6  -3    0.48    0.08
   8  -6   3    0.54    0.23
   8  -6   3    0.52    0.08
  -8  -6  -3    0.50    0.08
   8  -6   3    0.35    0.09
   8  -6   3    0.68    0.14
   8  -6   3    0.53    0.09
   8   6   3    0.51    0.21
  -8   6  -3    0.60    0.29
   8   6   3    0.62    0.20
   8   6   3    0.64    0.24
  -9  -6  -3    0.81    0.13
   9  -6   3    0.61    0.11
   9  -6   3    0.64    0.10
   9  -6   3    0.60    0.15
   9  -6   3    0.58    0.11
  -9  -6  -3    0.61    0.10
  -9  -6  -3    0.78    0.10
  -9   6  -3    0.77    0.30
   9   6   3    0.95    0.52
   9   6   3    0.68    0.21
   9   6   3    0.80    0.27
 -10  -6  -3    0.50    0.09
 -10  -6  -3    0.28    0.10
  10  -6   3    0.30    0.08
  10  -6   3    0.37    0.14
 -10  -6  -3    0.39    0.09
  10  -6   3    0.35    0.08
 -10   6  -3    0.53    0.27
  10   6   3    0.41    0.19
 -11  -6  -3    0.69    0.12
  11  -6   3    0.53    0.10
 -11  -6  -3    0.70    0.13
 -11  -6  -3    0.74    0.11
  11  -6   3    0.29    0.15
  11  -6   3    0.73    0.11
 -11   6  -3    0.45    0.28
  11   6   3    0.45    0.21
 -12  -6  -3    0.81    0.12
  12  -6   3    0.79    0.19
  12  -6   3    0.82    0.11
 -12  -6  -3    0.75    0.13
 -12  -6  -3    0.86    0.14
 -12   6  -3    0.53    0.29
  12   6   3    0.58    0.22
 -13  -6  -3   -0.02    0.10
  13  -6   3    0.22    0.16
 -13  -6  -3    0.02    0.09
  13   6   3    0.21    0.17
 -14  -6  -3    0.01    0.11
  14  -6   3    0.24    0.15
 -14  -6  -3    0.06    0.09
  14   6   3    0.09    0.15
 -15  -6  -3    1.36    0.16
  15  -6   3    1.20    0.21
  15   6   3    0.95    0.21
  18  -7  -3    2.10    0.24
 -18  -7   3    1.63    0.20
  18   7  -3    2.55    0.34
  18   7  -3    1.90    0.28
  17  -7  -3    0.90    0.18
 -17  -7   3    0.89    0.14
 -17  -7   3    0.60    0.12
  17   7  -3    0.95    0.24
  17   7  -3    1.17    0.24
 -16  -7   3    0.05    0.10
  16  -7  -3   -0.11    0.12
 -16  -7   3    0.41    0.17
 -16  -7   3    0.10    0.08
  16  -7  -3   -0.01    0.07
  16   7  -3    0.00    0.19
 -16   7   3    0.29    0.27
  16   7  -3    0.11    0.19
  15  -7  -3    0.77    0.17
 -15  -7   3    0.66    0.14
 -15  -7   3    0.58    0.12
 -15  -7   3    0.54    0.17
 -15  -7   3    0.75    0.11
  15  -7  -3    0.51    0.11
 -15   7   3    0.13    0.27
  15   7  -3    0.59    0.24
  15   7  -3    0.80    0.26
 -14  -7   3    0.70    0.18
 -14  -7   3    0.69    0.13
  14  -7  -3    0.68    0.11
 -14  -7   3    0.66    0.11
 -14  -7   3    0.58    0.12
  14   7  -3    0.82    0.26
 -14   7   3    0.55    0.30
  14   7  -3    0.67    0.25
  13  -7  -3    0.13    0.09
  13  -7  -3    0.16    0.09
 -13  -7   3    0.22    0.07
 -13  -7   3    0.26    0.08
 -13  -7   3    0.25    0.10
 -13  -7   3    0.14    0.14
  13  -7  -3    0.24    0.07
  13   7  -3    0.27    0.22
 -13   7   3    0.18    0.28
  13   7  -3    0.08    0.19
  12  -7  -3    0.29    0.09
 -12  -7   3    0.16    0.09
  12  -7  -3    0.33    0.09
  12  -7  -3    0.27    0.07
 -12  -7   3    0.14    0.07
 -12  -7   3    0.30    0.07
  12   7  -3    0.36    0.20
  12   7  -3    0.39    0.22
 -12   7   3    0.06    0.27
  11  -7  -3    0.31    0.07
  11  -7  -3    0.54    0.09
 -11  -7   3    0.26    0.07
 -11  -7   3    0.23    0.07
  11   7  -3    0.45    0.22
 -11   7   3    0.31    0.28
  11   7  -3    0.27    0.19
  10  -7  -3    0.62    0.10
 -10  -7   3    0.69    0.09
  10  -7  -3    0.56    0.08
 -10  -7   3    0.86    0.09
  10  -7  -3    0.50    0.09
 -10   7   3    0.63    0.13
  10   7  -3    0.32    0.19
 -10   7   3    0.80    0.28
  -9  -7   3    0.73    0.08
   9  -7  -3    0.53    0.08
  -9  -7   3    0.60    0.08
   9  -7  -3    0.48    0.07
  -9   7   3    0.33    0.26
  -9   7   3    0.73    0.13
   9   7  -3    0.44    0.43
   9   7  -3    0.44    0.19
   9   7  -3    0.54    0.23
   8  -7  -3    2.15    0.17
  -8  -7   3    2.04    0.17
   8  -7  -3    2.13    0.18
   8   7  -3    3.06    0.75
   8   7  -3    2.76    0.36
  -7  -7   3    4.23    0.33
  -7  -7   3    3.86    0.27
   7  -7  -3    3.67    0.28
   7  -7  -3    3.60    0.27
   7   7  -3    5.44    0.90
   6  -7  -3   16.16    1.11
  -6  -7   3   15.69    1.10
  -6  -7   3   16.77    1.15
   6   7  -3   18.20    1.70
  -5  -7   3    6.09    0.45
   5  -7  -3    6.15    0.62
   5  -7  -3    5.44    0.39
   5   7  -3    5.79    0.87
  -4  -7   3    0.83    0.14
   4  -7  -3    0.98    0.22
   4   7  -3    0.72    0.45
  -3  -7   3    2.21    0.27
   3  -7  -3    2.50    0.37
   3   7  -3    2.79    0.66
   2  -7  -3   11.19    0.92
  -2  -7   3   11.50    0.89
   2   7  -3   12.26    1.21
  -1  -7   3   10.38    0.84
  -1  -7   3   11.64    0.89
   1  -7  -3   11.70    0.91
   1   7  -3   12.49    1.18
  -1   7   3   11.08    1.18
   0  -7  -3    2.16    0.31
   0  -7   3    2.46    0.29
   0  -7   3    1.63    0.23
   0   7  -3    1.84    0.46
   0   7   3    1.85    0.50
  -1  -7  -3    0.88    0.20
   1  -7   3    0.78    0.20
   1  -7   3    0.85    0.17
   1  -7   3    0.88    0.08
  -1   7  -3    0.83    0.32
   1   7   3    0.97    0.40
   2  -7   3    5.44    0.52
   2  -7   3    4.71    0.47
   2   7   3    6.28    0.86
   3  -7   3   16.65    1.25
   3  -7   3   15.64    1.09
   3   7   3   16.57    1.60
   4  -7   3    4.22    0.46
   4  -7   3    3.67    0.27
  -4  -7  -3    3.89    0.27
   4  -7   3    3.89    0.28
   4   7   3    4.09    0.80
   5  -7   3    2.30    0.17
   5  -7   3    2.05    0.35
  -5  -7  -3    2.15    0.17
   5  -7   3    2.36    0.19
   5   7   3    2.18    0.32
   5   7   3    1.72    0.29
   5   7   3    1.97    0.60
   6  -7   3    0.69    0.23
   6  -7   3    0.53    0.07
   6  -7   3    0.61    0.09
  -6  -7  -3    0.69    0.08
   6   7   3    0.76    0.21
   6   7   3    1.56    0.60
   6   7   3    0.85    0.22
   6   7   3    0.51    0.26
  -7  -7  -3    0.56    0.09
   7  -7   3    0.70    0.09
   7  -7   3    0.62    0.10
  -7  -7  -3    0.56    0.08
   7  -7   3    0.77    0.10
   7   7   3    0.92    0.23
   7   7   3    0.42    0.26
   7   7   3    0.75    0.23
  -8  -7  -3    0.19    0.06
  -8  -7  -3    0.27    0.07
   8  -7   3    0.27    0.08
   8  -7   3    0.34    0.13
   8  -7   3    0.17    0.08
   8  -7   3    0.30    0.07
   8   7   3    0.29    0.20
   8   7   3    0.27    0.18
   8   7   3    0.08    0.27
   9  -7   3    0.13    0.09
  -9  -7  -3    0.18    0.07
  -9  -7  -3    0.12    0.07
   9  -7   3    0.08    0.07
   9  -7   3    0.09    0.08
   9  -7   3    0.16    0.13
  -9  -7  -3    0.04    0.14
   9   7   3    0.30    0.19
   9   7   3    0.23    0.20
  10  -7   3    0.24    0.08
  10  -7   3    0.17    0.08
 -10  -7  -3    0.11    0.10
 -10  -7  -3    0.21    0.08
  10  -7   3    0.20    0.14
 -10  -7  -3    0.22    0.08
  10  -7   3    0.18    0.10
  10   7   3    0.22    0.19
  10   7   3    0.25    0.21
 -11  -7  -3    0.59    0.12
 -11  -7  -3    0.87    0.14
  11  -7   3    0.52    0.16
 -11  -7  -3    0.73    0.11
  11  -7   3    0.71    0.11
  11  -7   3    0.52    0.10
  11   7   3    0.56    0.21
  12  -7   3    0.43    0.16
 -12  -7  -3    0.81    0.12
  12  -7   3    0.69    0.11
 -12  -7  -3    0.58    0.12
 -12  -7  -3    0.72    0.14
  12   7   3    0.37    0.20
  13  -7   3    0.07    0.14
 -13  -7  -3   -0.05    0.09
 -13  -7  -3   -0.05    0.10
  13   7   3   -0.05    0.15
  14  -7   3    0.90    0.18
 -14  -7  -3    0.72    0.12
 -14  -7  -3    0.88    0.14
  14   7   3    0.64    0.20
  15  -7   3    1.57    0.22
 -15  -7  -3    1.83    0.18
  15   7   3    1.50    0.24
 -17  -8   3    0.94    0.15
  17  -8  -3    1.03    0.17
  17   8  -3    0.97    0.24
  17   8  -3    1.16    0.24
  16  -8  -3    0.04    0.07
  16  -8  -3   -0.07    0.11
 -16  -8   3    0.09    0.11
 -16  -8   3    0.11    0.08
  16   8  -3    0.21    0.20
  16   8  -3    0.04    0.19
 -15  -8   3    0.10    0.08
 -15  -8   3    0.07    0.08
  15  -8  -3    0.06    0.13
  15  -8  -3    0.11    0.08
 -15  -8   3    0.23    0.11
  15   8  -3    0.00    0.20
  15   8  -3    0.31    0.21
 -14  -8   3    0.16    0.08
  14  -8  -3    0.09    0.08
 -14  -8   3    0.09    0.10
 -14  -8   3    0.24    0.15
 -14  -8   3    0.08    0.08
  14   8  -3    0.28    0.20
  14   8  -3    0.08    0.21
 -13  -8   3    0.82    0.18
  13  -8  -3    0.48    0.10
 -13  -8   3    0.62    0.12
  13  -8  -3    0.31    0.11
 -13  -8   3    0.61    0.10
 -13  -8   3    0.40    0.09
  13  -8  -3    0.54    0.09
  13   8  -3    0.52    0.24
  13   8  -3    0.20    0.23
 -12  -8   3    0.76    0.13
 -12  -8   3    0.73    0.10
  12  -8  -3    0.53    0.11
  12  -8  -3    0.72    0.10
 -12  -8   3    0.50    0.10
  12  -8  -3    0.67    0.12
  12   8  -3    0.59    0.26
  12   8  -3    0.37    0.23
  11  -8  -3    1.31    0.15
 -11  -8   3    1.28    0.14
 -11  -8   3    1.05    0.13
  11  -8  -3    1.38    0.14
  11  -8  -3    1.31    0.16
  11   8  -3    1.11    0.28
  11   8  -3    1.19    0.29
  10  -8  -3    2.17    0.17
 -10  -8   3    1.82    0.17
  10  -8  -3    1.79    0.18
  10  -8  -3    1.99    0.18
 -10  -8   3    2.02    0.17
  10   8  -3    1.39    0.32
  10   8  -3    1.79    0.35
  -9  -8   3    1.11    0.10
  -9  -8   3    1.06    0.11
   9  -8  -3    1.01    0.11
   9  -8  -3    1.13    0.13
   9   8  -3    0.70    0.25
  -9   8   3    1.02    0.16
   8  -8  -3    0.98    0.10
  -8  -8   3    1.20    0.11
   8  -8  -3    1.25    0.12
   8   8  -3    0.89    0.25
  -8   8   3    1.02    0.16
  -8   8   3    1.26    0.22
  -8   8   3    1.19    0.32
  -7  -8   3    2.23    0.17
   7  -8  -3    2.02    0.16
   7  -8  -3    2.03    0.17
  -7   8   3    1.90    0.25
  -7   8   3    2.10    0.28
   7   8  -3    2.76    0.80
  -7   8   3    1.90    0.27
   7   8  -3    2.90    0.39
  -6  -8   3    2.32    0.24
   6  -8  -3    2.20    0.18
  -6  -8   3    2.20    0.17
  -6   8   3    2.18    0.28
   6   8  -3    3.01    0.38
   6   8  -3    3.37    0.83
  -6   8   3    2.16    0.30
  -6   8   3    2.19    0.28
  -6   8   3    2.35    0.27
   5  -8  -3    9.59    0.64
  -5  -8   3    9.61    0.71
  -5   8   3    8.88    0.81
   5   8  -3    9.52    1.25
  -4  -8   3    1.31    0.19
   4   8  -3    1.07    0.54
   3   8  -3    3.36    0.79
  -2  -8   3    2.16    0.29
   2   8  -3    2.39    0.64
  -1  -8   3    2.54    0.32
   1   8  -3    2.40    0.59
   0  -8   3    2.71    0.34
   0  -8  -3    1.92    0.39
   0   8  -3    2.62    0.59
   0   8   3    2.65    0.67
   1  -8   3    1.40    0.28
   1   8   3    1.70    0.53
   2  -8   3    9.27    0.81
   2  -8   3    9.59    0.65
   2   8   3   10.93    0.83
  -2   8  -3    9.74    0.74
  -2   8  -3    9.37    0.73
   2   8   3    8.25    0.75
   2   8   3    8.80    1.14
   3  -8   3    2.43    0.19
   3  -8   3    1.86    0.35
   3   8   3    2.68    0.34
   3   8   3    1.62    0.58
   3   8   3    2.11    0.31
  -3   8  -3    2.53    0.30
   3   8   3    2.30    0.33
   3   8   3    2.74    0.38
   4  -8   3    2.14    0.38
   4  -8   3    2.23    0.18
  -4  -8  -3    2.20    0.16
   4  -8   3    2.18    0.17
   4   8   3    2.50    0.31
   4   8   3    2.12    0.33
   4   8   3    2.07    0.33
   4   8   3    1.93    0.30
  -4   8  -3    2.06    0.27
   4   8   3    1.92    0.65
   5  -8   3    1.10    0.11
  -5  -8  -3    1.13    0.10
   5  -8   3    1.22    0.12
   5   8   3    0.91    0.54
   5   8   3    1.16    0.27
   5   8   3    1.01    0.24
   5   8   3    1.25    0.29
   6  -8   3    1.04    0.11
   6  -8   3    1.16    0.13
  -6  -8  -3    1.01    0.11
   6   8   3    1.37    0.30
   6   8   3    1.71    0.29
   6   8   3    1.06    0.25
   7  -8   3    1.91    0.17
   7  -8   3    1.70    0.18
  -7  -8  -3    1.71    0.15
  -7  -8  -3    1.72    0.16
   7   8   3    1.95    0.33
   7   8   3    1.74    0.33
   7   8   3    1.82    0.30
   8  -8   3    1.22    0.15
   8  -8   3    1.29    0.14
  -8  -8  -3    1.11    0.13
  -8  -8  -3    0.88    0.12
   8  -8   3    1.39    0.20
   8  -8   3    1.17    0.15
   8   8   3    1.11    0.27
   8   8   3    1.12    0.26
   8   8   3    0.75    0.29
   9  -8   3    0.72    0.13
  -9  -8  -3    0.68    0.10
   9  -8   3    0.65    0.17
   9  -8   3    0.76    0.12
   9  -8   3    0.77    0.11
  -9  -8  -3    0.67    0.12
   9   8   3    0.67    0.25
   9   8   3    0.57    0.23
  10  -8   3    0.44    0.16
 -10  -8  -3    0.38    0.12
  10  -8   3    0.67    0.11
 -10  -8  -3    0.45    0.10
 -10  -8  -3    0.38    0.10
  10  -8   3    0.52    0.12
  10  -8   3    0.62    0.11
  10   8   3    0.56    0.22
  10   8   3    0.35    0.22
  11  -8   3   -0.02    0.13
  11  -8   3    0.05    0.08
 -11  -8  -3    0.05    0.10
  11  -8   3    0.08    0.08
 -11  -8  -3    0.07    0.08
 -11  -8  -3    0.17    0.09
  11   8   3   -0.20    0.17
  11   8   3    0.04    0.18
  12  -8   3    0.12    0.08
 -12  -8  -3    0.24    0.11
 -12  -8  -3    0.12    0.09
  12  -8   3    0.14    0.14
 -12  -8  -3    0.04    0.09
  12   8   3   -0.04    0.16
 -13  -8  -3    0.04    0.09
 -13  -8  -3    0.03    0.11
  13  -8   3    0.05    0.13
  13   8   3    0.26    0.16
  14  -8   3    0.69    0.16
 -14  -8  -3    1.18    0.15
  14   8   3    0.84    0.20
 -16  -9   3    0.23    0.11
  16  -9  -3    0.13    0.12
 -16  -9   3    0.27    0.09
  16  -9  -3    0.20    0.07
  16   9  -3    0.10    0.17
  16   9  -3    0.11    0.20
  15  -9  -3    0.20    0.11
 -15  -9   3    0.08    0.10
 -15  -9   3    0.08    0.08
  15  -9  -3    0.08    0.12
  15  -9  -3    0.14    0.07
  15   9  -3   -0.09    0.21
  15   9  -3    0.22    0.20
 -14  -9   3    0.50    0.10
 -14  -9   3    0.30    0.10
  14  -9  -3    0.60    0.15
  14  -9  -3    0.45    0.10
 -14  -9   3    0.52    0.12
  14  -9  -3    0.49    0.09
  14   9  -3    0.22    0.20
  14   9  -3    0.03    0.23
  13  -9  -3    1.09    0.13
  13  -9  -3    0.96    0.15
 -13  -9   3    1.54    0.15
 -13  -9   3    1.45    0.18
 -13  -9   3    1.15    0.14
  13  -9  -3    1.23    0.16
  13   9  -3    0.82    0.27
  13   9  -3    1.27    0.30
  12  -9  -3    0.54    0.09
  12  -9  -3    0.39    0.10
 -12  -9   3    0.72    0.13
 -12  -9   3    0.66    0.10
  12  -9  -3    0.67    0.11
 -12  -9   3    0.50    0.10
  12   9  -3    0.30    0.27
  12   9  -3    0.30    0.23
  11  -9  -3    0.59    0.12
 -11  -9   3    0.81    0.11
  11  -9  -3    0.80    0.12
  11  -9  -3    0.84    0.10
 -11  -9   3    0.59    0.10
  11   9  -3    0.58    0.26
  10  -9  -3    1.96    0.19
  10  -9  -3    1.94    0.17
 -10  -9   3    1.90    0.17
 -10  -9   3    2.08    0.18
  10   9  -3    2.04    0.36
  -9  -9   3    5.01    0.35
  -9  -9   3    4.78    0.34
   9  -9  -3    5.26    0.36
   9  -9  -3    4.74    0.34
  -9   9   3    4.01    0.39
   9   9  -3    4.67    0.55
  -8  -9   3    2.70    0.21
   8  -9  -3    2.73    0.21
   8  -9  -3    2.90    0.23
  -8   9   3    3.10    0.36
  -8   9   3    2.69    0.36
   8   9  -3    2.76    0.41
  -8   9   3    2.46    0.28
   7  -9  -3    2.82    0.20
   7  -9  -3    2.32    0.18
  -7  -9   3    2.43    0.19
  -7   9   3    2.72    0.33
  -7   9   3    2.13    0.26
   7   9  -3    2.31    0.36
  -7   9   3    2.50    0.34
   6  -9  -3    0.98    0.10
  -6  -9   3    1.02    0.10
  -6   9   3    1.19    0.23
   6   9  -3    1.26    0.27
  -6   9   3    1.05    0.21
  -6   9   3    1.10    0.18
   5  -9  -3    2.49    0.19
  -5  -9   3    2.16    0.27
   5   9  -3    2.49    0.36
   5   9  -3    3.13    0.36
  -5   9   3    2.73    0.33
  -5   9   3    2.50    0.30
   5   9  -3    2.85    1.06
  -5   9   3    2.34    0.31
  -5   9   3    2.47    0.29
  -4  -9   3    2.26    0.26
  -4   9   3    2.32    0.31
  -4   9   3    1.99    0.28
  -4   9   3    3.10    0.34
   4   9  -3    2.47    0.33
   4   9  -3    2.60    0.36
   4   9  -3    3.12    0.35
  -4   9   3    2.13    0.30
   4   9  -3    2.59    0.75
  -3   9   3    2.08    0.30
   3   9  -3    2.40    0.71
   3   9  -3    2.25    0.31
   3   9  -3    2.75    0.35
  -3   9   3    2.01    0.28
   3   9  -3    2.53    0.31
  -3   9   3    2.31    0.30
  -3   9   3    2.14    0.28
   2  -9  -3    0.83    0.23
  -2   9   3    0.54    0.18
  -2   9   3    0.42    0.14
   2   9  -3    0.49    0.17
  -2   9   3    0.58    0.19
   2   9  -3    0.61    0.17
   2   9  -3    0.55    0.18
  -2   9   3    0.48    0.15
   2   9  -3    0.62    0.43
  -1  -9   3    0.88    0.23
  -1   9   3    0.32    0.18
   1   9  -3    0.61    0.17
  -1   9   3    0.37    0.15
  -1   9   3    0.58    0.17
   1   9  -3    0.52    0.42
   1   9  -3    0.47    0.15
   1   9  -3    0.33    0.17
  -1   9   3    0.59    0.15
   0  -9   3    2.49    0.38
   0   9  -3    2.12    0.29
   0   9   3    2.75    0.35
   0   9  -3    2.25    0.29
   0   9   3    1.67    0.28
   0   9   3    2.41    0.31
   0   9   3    1.81    0.29
   1  -9   3    2.58    0.18
   1  -9   3    2.00    0.36
   1   9   3    3.28    0.36
  -1   9  -3    2.48    0.31
   1   9   3    1.74    0.67
   1   9   3    2.57    0.33
   1   9   3    2.58    0.34
  -1   9  -3    2.31    0.31
   1   9   3    1.71    0.29
   2  -9   3    2.11    0.56
   2  -9   3    2.68    0.21
  -2   9  -3    2.71    0.34
   2   9   3    2.92    0.36
   2   9   3    3.35    0.39
  -2   9  -3    2.54    0.33
   2   9   3    2.21    0.33
   2   9   3    2.97    0.38
   3  -9   3    1.12    0.11
  -3   9  -3    1.07    0.21
   3   9   3    0.86    0.23
   3   9   3    1.21    0.26
   3   9   3    0.99    0.24
   3   9   3    1.45    0.28
   4  -9   3    2.50    0.19
  -4  -9  -3    2.51    0.19
   4  -9   3    2.50    0.21
   4   9   3    2.81    0.37
   4   9   3    2.60    0.37
   4   9   3    2.42    0.38
   4   9   3    2.49    0.38
   5  -9   3    2.88    0.24
  -5  -9  -3    2.91    0.22
   5  -9   3    2.84    0.22
   5   9   3    2.94    0.42
   5   9   3    2.98    0.40
   5   9   3    2.62    0.39
   5   9   3    2.65    0.43
   6  -9   3    5.32    0.39
   6  -9   3    5.20    0.37
  -6  -9  -3    5.27    0.37
   6   9   3    4.22    0.51
   6   9   3    4.60    0.55
   6   9   3    4.81    0.59
  -7  -9  -3    1.90    0.17
   7  -9   3    2.04    0.18
   7  -9   3    1.75    0.18
  -7  -9  -3    1.71    0.17
   7  -9   3    1.99    0.19
   7  -9   3    2.06    0.24
   7   9   3    1.78    0.36
   7   9   3    1.78    0.34
   7   9   3    1.43    0.28
   8  -9   3    0.63    0.17
   8  -9   3    0.58    0.10
  -8  -9  -3    0.70    0.11
   8  -9   3    0.74    0.11
   8  -9   3    0.70    0.12
  -8  -9  -3    0.58    0.09
   8   9   3    0.80    0.24
   8   9   3    0.75    0.26
   8   9   3    0.15    0.29
  -9  -9  -3    0.49    0.10
   9  -9   3    0.66    0.11
   9  -9   3    0.61    0.10
   9  -9   3    0.57    0.12
  -9  -9  -3    0.52    0.10
   9  -9   3    0.74    0.17
   9   9   3    0.49    0.22
   9   9   3    0.46    0.24
  10  -9   3    1.48    0.16
  10  -9   3    0.96    0.16
 -10  -9  -3    1.13    0.15
 -10  -9  -3    1.34    0.15
  10  -9   3    1.26    0.21
 -10  -9  -3    1.01    0.16
  10  -9   3    1.37    0.16
  10   9   3    1.32    0.29
  10   9   3    1.39    0.27
  11  -9   3    0.50    0.15
 -11  -9  -3    0.27    0.10
 -11  -9  -3    0.42    0.12
 -11  -9  -3    0.57    0.11
  11  -9   3    0.56    0.10
  11  -9   3    0.51    0.10
  11   9   3    0.46    0.22
  11   9   3    0.04    0.19
  12  -9   3    0.06    0.07
  12  -9   3    0.11    0.12
 -12  -9  -3    0.02    0.10
 -12  -9  -3    0.18    0.09
  12   9   3   -0.02    0.16
 -13  -9  -3    0.29    0.08
 -13  -9  -3    0.20    0.10
  13  -9   3    0.16    0.13
  13   9   3    0.13    0.16
  15 -10  -3    0.23    0.07
  15 -10  -3    0.27    0.12
 -15 -10   3    0.33    0.11
  15  10  -3    0.17    0.18
 -14 -10   3    0.88    0.11
  14 -10  -3    0.79    0.11
  14 -10  -3    0.94    0.16
 -14 -10   3    0.77    0.14
  14 -10  -3    0.68    0.10
  14  10  -3    0.64    0.22
  13 -10  -3    1.45    0.16
 -13 -10   3    1.41    0.16
 -13 -10   3    1.58    0.20
  13  10  -3    1.32    0.28
  12 -10  -3    2.52    0.21
 -12 -10   3    2.84    0.25
  12 -10  -3    2.10    0.22
  12 -10  -3    2.12    0.22
 -12 -10   3    2.34    0.21
  12  10  -3    1.88    0.35
  11 -10  -3    0.85    0.13
 -11 -10   3    0.78    0.11
  11 -10  -3    0.76    0.12
  11  10  -3    0.66    0.26
 -10 -10   3    2.46    0.21
  10 -10  -3    2.59    0.21
  10 -10  -3    2.42    0.22
  10 -10  -3    2.04    0.22
 -10 -10   3    2.05    0.20
  10  10  -3    3.11    0.42
   9 -10  -3    5.06    0.35
  -9 -10   3    4.83    0.35
   9 -10  -3    4.80    0.37
  -9 -10   3    4.91    0.36
  -9  10   3    4.48    0.52
   9  10  -3    4.67    0.56
  -9  10   3    4.25    0.40
   8 -10  -3    7.26    0.50
   8 -10  -3    7.50    0.51
  -8 -10   3    7.58    0.50
   8  10  -3    7.55    0.70
  -8  10   3    6.84    0.63
  -8  10   3    5.91    0.55
   7 -10  -3    2.75    0.20
  -7 -10   3    2.68    0.21
   7 -10  -3    2.62    0.22
  -7  10   3    2.60    0.36
  -7  10   3    2.26    0.28
  -7  10   3    2.51    0.35
   7  10  -3    3.04    0.42
   6 -10  -3    1.51    0.14
  -6 -10   3    1.43    0.12
  -6  10   3    1.46    0.27
  -6  10   3    1.58    0.26
   6  10  -3    1.39    0.30
  -6  10   3    1.12    0.20
  -5 -10   3    0.90    0.09
   5 -10  -3    1.07    0.10
   5  10  -3    0.85    0.24
  -5  10   3    1.10    0.23
  -5  10   3    0.91    0.19
  -5  10   3    1.06    0.19
   5  10  -3    0.78    0.24
  -5  10   3    1.07    0.23
  -4 -10   3    5.12    0.43
   4 -10  -3    4.56    0.32
   4  10  -3    4.25    0.51
   4  10  -3    4.84    0.50
  -4  10   3    4.54    0.47
  -4  10   3    4.41    0.47
  -4  10   3    4.83    0.45
   4  10  -3    4.50    0.48
  -4  10   3    4.39    0.42
  -3 -10   3    5.11    0.42
  -3  10   3    4.33    0.46
  -3  10   3    3.79    0.45
   3  10  -3    4.06    0.46
   3  10  -3    4.51    0.47
  -3  10   3    3.96    0.41
  -3  10   3    4.32    0.43
   3  10  -3    4.16    0.47
  -2  10   3    3.10    0.34
   2  10  -3    3.09    0.37
  -2  10   3    3.01    0.36
   2  10  -3    2.88    0.37
  -2  10   3    2.88    0.36
  -2  10   3    2.55    0.37
   2  10  -3    3.52    0.41
  -1  10   3    2.84    0.39
   1  10  -3    2.74    0.38
  -1  10   3    3.20    0.36
   1  10  -3    2.85    0.37
   1  10  -3    3.61    0.40
  -1  10   3    3.00    0.37
  -1  10   3    3.49    0.42
   0 -10   3    4.81    0.32
   0  10   3    4.98    0.51
   0  10   3    4.33    0.44
   0  10   3    4.44    0.49
   0  10  -3    4.49    0.46
   0  10   3    3.44    0.45
   0  10  -3    4.93    0.47
   1 -10   3    5.21    0.36
  -1  10  -3    5.10    0.49
   1  10   3    4.29    0.50
   1  10   3    5.08    0.52
  -1  10  -3    5.15    0.50
   1  10   3    4.52    0.49
   1  10   3    5.25    0.55
   2 -10   3    1.33    0.12
   2  10   3    0.84    0.23
   2  10   3    0.87    0.22
   2  10   3    0.84    0.25
  -2  10  -3    1.55    0.27
   2  10   3    1.16    0.27
   3 -10   3    1.79    0.15
   3 -10   3    1.58    0.15
   3  10   3    1.28    0.30
  -3  10  -3    1.42    0.28
   3  10   3    1.76    0.33
   3  10   3    1.69    0.31
   3  10   3    1.66    0.30
  -4 -10  -3    2.42    0.20
   4 -10   3    2.90    0.21
   4 -10   3    2.57    0.22
   4  10   3    2.47    0.38
   4  10   3    2.33    0.36
   4  10   3    2.74    0.38
   4  10   3    2.60    0.37
  -5 -10  -3    7.02    0.51
   5 -10   3    7.60    0.53
   5 -10   3    7.57    0.51
   5  10   3    6.79    0.67
   5  10   3    6.96    0.67
   5  10   3    7.69    0.72
   5  10   3    6.81    0.68
  -6 -10  -3    4.68    0.36
   6 -10   3    4.86    0.38
   6 -10   3    5.25    0.36
   6  10   3    4.59    0.53
   6  10   3    4.41    0.54
   6  10   3    4.65    0.59
   7 -10   3    2.57    0.21
  -7 -10  -3    2.33    0.20
   7 -10   3    1.99    0.22
  -7 -10  -3    2.60    0.20
   7 -10   3    2.35    0.22
   7  10   3    1.73    0.33
   7  10   3    1.98    0.39
   7  10   3    1.89    0.34
  -8 -10  -3    0.74    0.12
   8 -10   3    0.73    0.13
   8 -10   3    1.14    0.14
   8 -10   3    1.17    0.13
   8 -10   3    1.17    0.20
  -8 -10  -3    0.90    0.12
   8  10   3    0.76    0.26
   8  10   3    1.17    0.26
   8  10   3    0.69    0.30
   9 -10   3    2.19    0.23
   9 -10   3    2.69    0.22
   9 -10   3    2.57    0.29
  -9 -10  -3    2.19    0.21
   9 -10   3    2.73    0.23
  -9 -10  -3    2.14    0.22
   9  10   3    2.95    0.40
   9  10   3    2.48    0.36
  10 -10   3    1.52    0.16
 -10 -10  -3    1.34    0.17
 -10 -10  -3    1.29    0.15
  10 -10   3    1.43    0.21
  10 -10   3    1.35    0.16
  10  10   3    1.24    0.27
  10  10   3    1.43    0.27
 -11 -10  -3    0.72    0.13
  11 -10   3    0.75    0.11
  11 -10   3    0.75    0.16
 -11 -10  -3    0.91    0.12
  11 -10   3    0.75    0.11
  11  10   3    0.69    0.22
  11  10   3    0.58    0.21
 -12 -10  -3    0.23    0.13
 -12 -10  -3    0.20    0.10
  12 -10   3    0.39    0.14
  12  10   3    0.12    0.15
  13 -11  -3    1.84    0.17
 -13 -11   3    1.76    0.21
  13 -11  -3    1.83    0.17
 -13 -11   3    1.74    0.17
  13 -11  -3    1.78    0.22
  13  11  -3    1.68    0.29
  12 -11  -3    2.30    0.20
 -12 -11   3    2.32    0.24
 -12 -11   3    2.47    0.20
  12 -11  -3    2.08    0.20
  12  11  -3    2.06    0.34
  11 -11  -3    0.77    0.12
 -11 -11   3    0.96    0.11
  11 -11  -3    1.27    0.13
  11  11  -3    0.74    0.25
 -10 -11   3    1.27    0.15
  10 -11  -3    1.26    0.16
 -10 -11   3    1.29    0.15
  10 -11  -3    1.58    0.16
  10 -11  -3    1.35    0.17
  10  11  -3    1.58    0.32
   9 -11  -3    4.55    0.38
   9 -11  -3    5.61    0.37
  -9 -11   3    4.67    0.37
  -9 -11   3    5.04    0.37
   9  11  -3    5.84    0.59
  -9  11   3    4.90    0.50
   8 -11  -3    6.63    0.42
  -8 -11   3    5.77    0.42
   8  11  -3    6.45    0.63
  -8  11   3    4.59    0.49
  -8  11   3    5.50    0.55
  -7 -11   3    3.87    0.29
   7 -11  -3    4.07    0.30
   7 -11  -3    4.20    0.29
  -7  11   3    4.00    0.48
   7  11  -3    4.18    0.51
  -7  11   3    3.68    0.46
  -7  11   3    3.29    0.35
  -6 -11   3    1.18    0.11
   6 -11  -3    1.15    0.12
  -6  11   3    1.14    0.26
  -6  11   3    0.82    0.17
  -6  11   3    1.52    0.29
   6  11  -3    1.37    0.29
   5 -11  -3    0.68    0.09
  -5 -11   3    0.66    0.08
   5  11  -3    0.27    0.21
  -5  11   3    0.84    0.24
  -5  11   3    1.03    0.24
  -5  11   3    0.60    0.16
   5  11  -3    0.67    0.24
   4 -11  -3    2.91    0.25
   4  11  -3    3.42    0.44
  -4  11   3    3.66    0.44
  -4  11   3    3.55    0.37
   4  11  -3    3.52    0.43
   4  11  -3    3.47    0.43
  -4  11   3    3.43    0.45
  -4  11   3    3.86    0.39
   3  11  -3    3.88    0.45
  -3  11   3    3.38    0.38
   3  11  -3    4.01    0.47
  -3  11   3    3.68    0.47
   3  11  -3    3.34    0.45
  -3  11   3    4.15    0.51
  -3  11   3    3.61    0.41
  -2 -11   3    3.89    0.39
  -2  11   3    2.89    0.37
  -2  11   3    3.52    0.41
   2  11  -3    3.28    0.41
   2  11  -3    3.03    0.41
   2  11  -3    3.74    0.42
  -2  11   3    3.64    0.46
  -2  11   3    3.50    0.43
  -1 -11   3    3.38    0.25
  -1  11   3    3.27    0.45
   1  11  -3    4.11    0.47
  -1  11   3    3.27    0.42
  -1  11   3    3.34    0.42
  -1  11   3    3.29    0.39
   1  11  -3    3.71    0.44
   0 -11   3    3.32    0.27
   0  11   3    3.56    0.47
   0  11   3    3.19    0.40
   0  11  -3    3.95    0.46
   0  11   3    3.46    0.44
   0  11  -3    4.59    0.49
   0  11   3    4.45    0.49
   1 -11   3    3.16    0.27
   1  11   3    4.89    0.52
  -1  11  -3    4.84    0.50
   1  11   3    3.78    0.43
   1  11   3    3.18    0.45
   1  11   3    4.02    0.49
   2 -11   3    0.70    0.10
   2  11   3    1.01    0.23
   2  11   3    0.87    0.27
   2  11   3    0.87    0.27
   2  11   3    0.91    0.26
   3 -11   3    1.36    0.14
   3 -11   3    1.34    0.14
   3  11   3    1.52    0.32
   3  11   3    1.04    0.26
   3  11   3    1.48    0.30
   3  11   3    1.36    0.30
   4 -11   3    3.93    0.31
  -4 -11  -3    3.87    0.29
   4  11   3    3.99    0.47
   4  11   3    4.37    0.53
   4  11   3    3.96    0.53
   4  11   3    4.51    0.51
  -5 -11  -3    5.84    0.43
   5 -11   3    6.37    0.44
   5 -11   3    5.85    0.45
   5  11   3    6.23    0.62
   5  11   3    6.26    0.65
   5  11   3    5.50    0.59
   5  11   3    6.54    0.64
  -6 -11  -3    4.58    0.35
   6 -11   3    4.46    0.37
   6 -11   3    5.28    0.36
   6 -11   3    4.30    0.37
   6  11   3    5.62    0.60
   6  11   3    4.56    0.52
   6  11   3    4.87    0.54
  -7 -11  -3    1.40    0.15
   7 -11   3    1.24    0.14
  -7 -11  -3    1.32    0.14
   7 -11   3    1.12    0.16
   7 -11   3    1.01    0.15
   7  11   3    1.60    0.34
   7  11   3    1.19    0.27
   7  11   3    1.14    0.28
  -8 -11  -3    0.83    0.11
   8 -11   3    1.15    0.13
   8 -11   3    0.97    0.14
   8  11   3    1.05    0.25
   8  11   3    1.31    0.28
  -9 -11  -3    2.17    0.21
   9 -11   3    2.63    0.22
   9 -11   3    2.50    0.22
   9  11   3    2.62    0.35
   9  11   3    2.54    0.36
  10 -11   3    2.03    0.18
 -10 -11  -3    1.47    0.20
 -10 -11  -3    1.89    0.18
  10 -11   3    1.86    0.18
  10  11   3    1.79    0.28
  10  11   3    1.48    0.26
  11 -12  -3    0.65    0.09
 -11 -12   3    0.68    0.09
  11  12  -3    0.43    0.22
  10 -12  -3    0.30    0.07
 -10 -12   3    0.16    0.07
  10 -12  -3    0.30    0.08
  10  12  -3    0.34    0.23
   9 -12  -3    1.54    0.14
  -9 -12   3    1.13    0.14
   9  12  -3    1.93    0.34
   8 -12  -3    2.11    0.20
   8 -12  -3    2.48    0.19
  -8  12   3    2.50    0.32
   8  12  -3    2.13    0.37
   7 -12  -3    1.84    0.17
  -7 -12   3    1.75    0.16
   7 -12  -3    2.09    0.17
  -7  12   3    2.22    0.31
   7  12  -3    2.20    0.37
  -6 -12   3    0.41    0.06
   6 -12  -3    0.37    0.07
   6  12  -3    0.15    0.22
  -6  12   3    0.53    0.22
  -6  12   3    0.54    0.22
  -5 -12   3    0.82    0.10
   5 -12  -3    0.83    0.10
   5  12  -3    0.81    0.26
   5  12  -3    0.70    0.26
  -5  12   3    0.80    0.26
  -5  12   3    0.95    0.25
   4 -12  -3    0.36    0.06
   4  12  -3    0.41    0.22
  -4  12   3    0.51    0.16
  -4  12   3    0.58    0.23
   4  12  -3    0.30    0.23
   4  12  -3    0.28    0.21
  -4  12   3    0.46    0.26
   3  12  -3    0.60    0.23
   3  12  -3    0.65    0.21
  -3  12   3    0.76    0.28
  -3  12   3    0.88    0.26
  -3  12   3    0.55    0.18
  -3  12   3    0.56    0.17
   3  12  -3    0.63    0.25
   2  12  -3    0.28    0.20
   2  12  -3    0.25    0.18
   2  12  -3    0.53    0.24
  -2  12   3    0.60    0.25
  -2  12   3    0.34    0.25
  -2  12   3    0.22    0.14
  -2  12   3    0.64    0.20
  -1 -12   3    0.47    0.08
  -1  12   3    0.47    0.26
  -1  12   3    0.62    0.23
   1  12  -3    0.61    0.23
  -1  12   3    0.46    0.17
  -1  12   3    0.51    0.25
   0 -12   3    0.74    0.09
   0  12   3    0.68    0.28
   0  12   3    0.41    0.18
   0  12   3    0.83    0.26
   0  12   3    0.57    0.22
   1 -12   3    0.40    0.08
   1  12   3    0.43    0.22
   1  12   3    0.34    0.22
   1  12   3    0.44    0.27
   1  12   3    0.41    0.17
   2 -12   3    0.72    0.10
   2  12   3    0.79    0.27
   2  12   3    0.85    0.22
   2  12   3    1.03    0.27
   2  12   3    1.04    0.31
   3 -12   3    0.59    0.08
   3 -12   3    0.45    0.08
   3  12   3    0.04    0.25
   3  12   3    0.36    0.22
   3  12   3    0.10    0.24
   3  12   3    0.35    0.19
   4 -12   3    2.26    0.19
   4 -12   3    1.95    0.20
   4  12   3    3.16    0.40
   4  12   3    2.34    0.34
   4  12   3    2.46    0.40
   4  12   3    2.30    0.38
   5 -12   3    2.04    0.19
   5 -12   3    1.86    0.20
   5  12   3    2.46    0.35
   5  12   3    2.67    0.36
   5  12   3    2.70    0.40
   6 -12   3    1.26    0.15
   6 -12   3    1.19    0.15
   6  12   3    1.30    0.26
   6  12   3    1.37    0.28
   6  12   3    1.52    0.33
   7 -12   3    0.32    0.08
  -7 -12  -3    0.23    0.06
   7 -12   3    0.20    0.08
   7  12   3    0.15    0.18
   7  12   3    0.26    0.20
   7  12   3    0.04    0.25
   8 -12   3    0.77    0.11
   8 -12   3    0.67    0.10
  -8 -12  -3    0.64    0.10
   8  12   3    0.68    0.21
   8  12   3    0.51    0.20
   9 -13  -3    0.22    0.07
   9  13  -3    0.33    0.21
   8 -13  -3    0.66    0.08
   8  13  -3    0.78    0.24
   7 -13  -3   -0.04    0.05
   7  13  -3   -0.10    0.19
  -6  13   3    0.10    0.17
   6  13  -3    0.27    0.20
   5  13  -3    0.70    0.23
  -5  13   3    0.51    0.22
  -4  13   3    0.26    0.22
   4  13  -3    0.03    0.19
  -4  13   3    0.10    0.17
  -3  13   3    1.09    0.28
  -3  13   3    1.21    0.28
   3  13  -3    1.10    0.24
  -2  13   3    0.98    0.21
  -2  13   3    0.65    0.24
  -2  13   3    1.12    0.29
  -1  13   3    0.71    0.28
  -1  13   3    1.00    0.23
  -1  13   3    1.12    0.28
   0  13   3    0.93    0.31
   0  13   3    1.15    0.25
   0  13   3    1.16    0.29
   1  13   3    0.23    0.27
   1  13   3    0.13    0.20
   1  13   3    0.17    0.22
   1  13   3    0.11    0.16
   2 -13   3    0.56    0.09
   2  13   3    0.59    0.18
   2  13   3    0.69    0.23
   2  13   3    0.51    0.27
   2  13   3    0.71    0.26
   3 -13   3   -0.03    0.06
   3  13   3    0.20    0.17
   3  13   3    0.15    0.19
   3  13   3   -0.05    0.23
   3  13   3    0.05    0.21
   4 -13   3    0.03    0.05
   4  13   3    0.10    0.18
   4  13   3    0.03    0.16
   4  13   3    0.06    0.22
   4  13   3    0.17    0.22
   5 -13   3    0.53    0.08
   5  13   3    0.59    0.20
   5  13   3    1.02    0.23
   5  13   3    1.02    0.27
   6 -13   3    0.16    0.08
   6  13   3    0.27    0.23
   6  13   3    0.55    0.19
   6  13   3    0.21    0.17
   4  14  -3    0.38    0.18
  -4  14   3    0.63    0.20
  -3  14   3    0.19    0.18
  -2  14   3    1.01    0.24
  -2  14   3    0.88    0.25
  -1  14   3    0.93    0.25
  -1  14   3    1.11    0.25
   0  14   3    0.05    0.22
   0  14   3    0.12    0.14
   0  14   3    0.10    0.19
   1  14   3    0.68    0.23
   1  14   3    0.47    0.17
   1  14   3    0.27    0.23
 -21   0   4    0.32    0.19
 -20   0   4    2.40    0.35
 -19   0   4    4.93    0.53
 -18   0   4    6.39    0.62
 -17   0   4    5.79    0.59
 -16   0   4    1.10    0.38
 -16   0   4    0.54    0.22
 -15   0   4    0.43    0.24
 -15   0   4    0.37    0.18
 -14   0   4    0.58    0.18
 -14   0   4    0.48    0.23
 -13   0   4    5.36    0.55
 -13   0   4    5.27    0.48
 -12   0   4    4.23    0.46
 -11   0   4    3.20    0.37
 -10   0   4    3.27    0.35
  -8   0   4    1.64    0.20
   8   0  -4    1.67    0.16
   7   0  -4   28.28    1.95
  -7   0   4   29.39    1.97
  -6   0   4    6.98    0.45
   6   0  -4    5.48    0.43
  -6   0   4    5.64    0.49
  -5   0   4   44.02    2.95
  -5   0   4   43.75    2.99
  -4   0   4   19.84    1.36
  -4   0   4   20.32    1.40
   3   0  -4   32.76    2.43
  -3   0   4   39.18    2.45
  -2   0   4   40.45    2.70
   2   0  -4   39.22    2.69
  -1   0   4   40.19    2.70
  -1   0   4   39.31    2.69
   0   0   4   18.49    1.37
   0   0   4   20.88    1.36
   1   0   4   41.43    2.75
   1   0   4   40.04    2.77
   2   0   4    5.24    0.44
   2   0   4    7.05    0.48
   3   0   4   27.18    1.95
   3   0   4   30.28    1.98
   4   0   4    2.25    0.25
   4   0   4    2.24    0.21
   5   0   4    5.84    0.46
   5   0   4    6.40    0.52
   6   0   4    3.85    0.39
   7   0   4    3.08    0.36
   9   0   4    6.23    0.54
  10   0   4    0.95    0.18
  11   0   4    0.74    0.18
  12   0   4    0.60    0.18
  13   0   4    5.36    0.50
  14   0   4    6.56    0.58
  15   0   4    4.24    0.44
  15   0   4    4.11    0.42
  16   0   4    2.24    0.30
  16   0   4    2.11    0.29
  17   0   4    0.15    0.15
 -20  -1   4    1.55    0.28
 -20   1   4    1.80    0.31
 -19  -1   4    3.32    0.42
 -19   1   4    3.64    0.45
 -18  -1   4    4.10    0.48
 -18   1   4    3.95    0.49
 -17  -1   4    1.07    0.27
 -17   1   4    1.32    0.31
  17   1  -4    1.11    0.34
 -16  -1   4    0.74    0.23
 -16   1   4    1.18    0.27
 -16   1   4    1.13    0.31
 -15  -1   4    0.30    0.22
 -15  -1   4    0.25    0.16
 -15   1   4    0.21    0.23
 -15   1   4    0.06    0.18
 -14  -1   4    2.43    0.24
 -14  -1   4    2.49    0.38
 -14  -1   4    3.06    0.32
 -14   1   4    2.52    0.41
 -14   1   4    2.97    0.35
 -13  -1   4    3.35    0.32
 -13  -1   4    3.07    0.40
 -13   1   4    2.98    0.35
  13   1  -4    1.94    0.53
 -13   1   4    3.52    0.45
 -12  -1   4    4.05    0.41
 -12   1   4    3.64    0.46
 -11  -1   4    0.72    0.18
 -11   1   4    0.63    0.21
 -10  -1   4   12.92    0.86
 -10  -1   4   12.25    0.92
 -10   1   4   12.23    0.96
   9  -1  -4    7.07    0.53
  -9  -1   4    6.94    0.48
  -9  -1   4    6.66    0.53
  -9   1   4    6.25    0.57
  -8  -1   4    0.62    0.11
   8  -1  -4    0.77    0.13
   8   1  -4    0.46    0.06
  -8   1   4    0.55    0.14
  -7  -1   4    4.24    0.31
  -7  -1   4    3.66    0.34
   7  -1  -4    3.82    0.32
  -7   1   4    4.04    0.34
   7   1  -4    3.67    0.27
   6  -1  -4   26.35    1.96
  -6  -1   4   29.60    1.98
  -6  -1   4   31.24    1.95
  -6   1   4   31.08    1.97
   6   1  -4   25.94    1.92
  -5  -1   4    0.74    0.13
  -5  -1   4    0.90    0.10
  -5   1   4    1.01    0.14
   5   1  -4    0.80    0.09
  -4  -1   4    4.20    0.32
  -4   1   4    4.64    0.39
  -4   1   4    4.85    0.32
   4   1  -4    3.28    0.29
  -3  -1   4    1.07    0.15
  -3  -1   4    1.49    0.14
  -3  -1   4    1.04    0.11
  -3   1   4    1.29    0.19
   3   1  -4    1.40    0.12
  -2  -1   4   38.99    2.47
  -2  -1   4   35.55    2.46
   2   1  -4   35.69    2.46
  -2   1   4   35.70    2.49
  -1  -1   4    1.28    0.14
  -1  -1   4    1.05    0.14
  -1   1   4    1.27    0.17
   1   1  -4    1.36    0.15
   0  -1   4    4.49    0.34
   0  -1   4    4.38    0.34
   0   1   4    3.85    0.34
   1  -1   4    0.76    0.12
   1  -1   4    0.98    0.13
   1   1   4    0.78    0.16
   1   1   4    0.59    0.12
   2  -1   4   27.26    1.99
   2  -1   4   27.99    1.98
   2   1   4   29.09    1.98
   2   1   4   30.82    2.03
   2   1   4   30.24    2.05
   3  -1   4    3.98    0.33
   3  -1   4    3.83    0.32
   3   1   4    3.58    0.31
   3   1   4    4.49    0.37
   3   1   4    3.80    0.39
   4  -1   4    0.58    0.12
  -4  -1  -4    0.80    0.08
   4  -1   4    0.95    0.15
   4   1   4    0.57    0.11
   4   1   4    0.96    0.19
   4   1   4    0.67    0.20
  -5  -1  -4    6.67    0.49
   5  -1   4    7.02    0.53
   5  -1   4    6.99    0.56
   5   1   4    7.23    0.59
   6  -1   4   13.45    0.95
   6  -1   4   12.87    0.98
  -6  -1  -4   13.26    0.90
   6   1   4   12.65    1.00
  -7  -1  -4    1.24    0.12
   7  -1   4    0.88    0.19
  -7  -1  -4    1.19    0.13
   7   1   4    1.07    0.24
   8  -1   4    3.85    0.42
   8   1   4    3.87    0.47
   9  -1   4    2.98    0.30
   9   1   4    3.15    0.35
 -10  -1  -4    2.59    0.23
  10  -1   4    2.92    0.30
  10   1   4    2.57    0.31
 -10   1  -4    2.22    0.34
  11  -1   4    0.19    0.13
  11   1   4    0.40    0.16
 -11   1  -4    0.26    0.20
  12  -1   4    1.06    0.20
 -12   1  -4    0.56    0.23
  12   1   4    0.85    0.21
  13  -1   4    1.24    0.24
 -13   1  -4    0.82    0.25
  13   1   4    1.22    0.24
  14  -1   4    3.96    0.43
  14   1   4    4.13    0.42
 -14   1  -4    3.30    0.43
  15  -1   4    2.79    0.36
  15   1   4    2.87    0.35
 -15   1  -4    2.37    0.48
  15   1   4    3.18    0.37
  16  -1   4    1.32    0.24
  16   1   4    1.42    0.25
  16   1   4    1.21    0.22
 -20  -2   4   -0.07    0.18
 -20   2   4   -0.26    0.19
 -19  -2   4    1.10    0.26
 -19   2   4    0.93    0.27
 -18  -2   4   -0.12    0.19
  18  -2  -4    0.22    0.22
 -18   2   4    0.05    0.23
 -17  -2   4    0.10    0.19
  17  -2  -4    0.30    0.13
  17   2  -4    0.55    0.24
 -17   2   4    0.23    0.24
 -17   2   4    0.03    0.31
 -16  -2   4    0.20    0.18
  16  -2  -4    0.78    0.16
 -16   2   4    0.34    0.28
 -16   2   4    0.54    0.24
  16   2  -4    0.78    0.22
 -15  -2   4    0.86    0.20
 -15  -2   4    1.14    0.14
  15  -2  -4    1.40    0.19
 -15   2   4    0.77    0.30
 -15   2   4    0.89    0.24
  15   2  -4    1.54    0.25
  14  -2  -4    1.82    0.22
 -14  -2   4    1.31    0.28
 -14  -2   4    2.36    0.27
 -14  -2   4    1.77    0.18
 -14   2   4    1.84    0.36
 -14   2   4    1.61    0.28
 -13  -2   4    2.47    0.21
 -13  -2   4    3.30    0.30
 -13  -2   4    2.66    0.35
 -13  -2   4    2.80    0.23
 -13   2   4    2.10    0.38
  13   2  -4    2.24    0.57
 -13   2   4    2.74    0.34
 -12  -2   4    1.53    0.25
 -12  -2   4    1.45    0.13
 -12  -2   4    1.22    0.13
 -12   2   4    1.38    0.30
  12   2  -4    0.80    0.35
 -11  -2   4    3.57    0.26
 -11  -2   4    3.61    0.27
 -11  -2   4    3.44    0.35
 -11   2   4    3.68    0.43
  11   2  -4    3.56    0.58
  10  -2  -4   19.92    1.41
 -10  -2   4   20.47    1.34
 -10  -2   4   19.51    1.39
  10  -2  -4   20.18    1.34
 -10  -2   4   19.48    1.33
 -10   2   4   18.75    1.45
   9  -2  -4   64.02    4.18
  -9  -2   4   62.69    4.11
   9  -2  -4   61.97    4.11
  -9  -2   4   60.20    4.15
  -9   2   4   58.17    4.20
   8  -2  -4    8.69    0.61
  -8  -2   4    9.27    0.61
  -8  -2   4    8.67    0.64
   8  -2  -4    9.10    0.67
  -8   2   4    8.15    0.70
   7  -2  -4    3.20    0.23
  -7  -2   4    3.07    0.23
  -7  -2   4    3.25    0.26
  -7  -2   4    2.98    0.28
   7  -2  -4    3.40    0.30
  -7   2   4    3.21    0.33
   6  -2  -4    6.46    0.49
  -6  -2   4    6.25    0.45
  -6  -2   4    6.18    0.46
  -6   2   4    5.49    0.49
  -5  -2   4    7.61    0.55
  -5  -2   4    7.87    0.57
  -5   2   4    7.96    0.60
  -4  -2   4   50.89    3.25
  -4  -2   4   49.49    3.23
  -4   2   4   46.68    3.26
   4   2  -4   45.95    3.22
  -3  -2   4   34.56    2.34
  -3  -2   4   34.93    2.32
  -3  -2   4   34.15    2.32
  -3   2   4   33.88    2.35
   3   2  -4   34.96    2.32
  -2  -2   4   11.43    0.78
  -2  -2   4   11.03    0.76
  -2   2   4    9.89    0.83
   2   2  -4   11.06    0.76
  -1  -2   4   38.66    2.44
  -1  -2   4   37.65    2.45
   1   2  -4   35.53    2.48
  -1   2   4   32.06    2.47
   0  -2   4   52.12    3.42
   0  -2   4   49.62    3.40
   0   2  -4   45.24    3.42
   0   2   4   54.48    3.45
   0   2   4   51.72    3.53
   1  -2   4    7.48    0.57
   1  -2   4    7.35    0.58
   1   2   4    7.78    0.69
   1   2   4    8.56    0.61
   2  -2   4    5.60    0.44
   2  -2   4    5.70    0.44
   2   2   4    5.28    0.55
   3  -2   4    3.29    0.30
   3  -2   4    3.19    0.29
  -3  -2  -4    3.01    0.23
   3   2   4    3.33    0.42
   3   2   4    3.28    0.30
  -4  -2  -4    9.07    0.59
   4  -2   4    8.20    0.65
   4  -2   4    9.24    0.66
   4  -2   4    8.47    0.60
   4   2   4    8.12    0.77
   5  -2   4   60.79    4.16
   5  -2   4   64.06    4.18
   5  -2   4   59.65    4.10
  -5  -2  -4   65.77    4.10
   5   2   4   55.67    4.27
   5   2   4   61.97    4.22
  -6  -2  -4   19.46    1.37
   6  -2   4   19.93    1.46
   6  -2   4   20.82    1.45
  -6  -2  -4   21.52    1.38
   6   2   4   20.13    1.51
  -7  -2  -4    4.19    0.29
   7  -2   4    3.58    0.40
  -7  -2  -4    3.91    0.30
  -8  -2  -4    1.37    0.14
  -8  -2  -4    1.26    0.14
   9  -2   4    2.76    0.28
  -9  -2  -4    2.82    0.23
  -9  -2  -4    2.48    0.23
  -9  -2  -4    2.68    0.22
   9   2   4    2.41    0.32
 -10  -2  -4    2.26    0.21
 -10  -2  -4    2.38    0.19
  10  -2   4    2.12    0.26
  10   2   4    1.75    0.26
 -10   2  -4    1.30    0.29
 -11  -2  -4    1.48    0.17
  11  -2   4    1.02    0.18
  11   2   4    0.82    0.20
 -11   2  -4    0.69    0.24
 -12  -2  -4    0.78    0.12
  12  -2   4    0.33    0.16
  12   2   4    0.28    0.16
 -12   2  -4    0.22    0.21
  13  -2   4    0.19    0.17
  13   2   4    0.14    0.16
 -13   2  -4    0.17    0.21
  13   2   4    0.20    0.18
  14  -2   4   -0.33    0.15
  14   2   4    0.11    0.17
  14   2   4   -0.02    0.15
 -14   2  -4   -0.17    0.19
  15  -2   4    0.70    0.21
 -15   2  -4    0.49    0.22
  15   2   4    0.82    0.21
  15   2   4    0.55    0.20
  16  -2   4    0.01    0.15
  16   2   4    0.08    0.13
 -16   2  -4   -0.05    0.19
  16   2   4   -0.12    0.16
 -20  -3   4    0.24    0.19
 -20   3   4    0.39    0.22
  20   3  -4    0.28    0.15
 -19  -3   4    0.08    0.19
  19  -3  -4    0.16    0.14
 -19   3   4    0.31    0.23
 -18  -3   4    0.05    0.17
  18  -3  -4    0.13    0.14
  18   3  -4   -0.10    0.21
 -18   3   4   -0.03    0.23
 -17  -3   4    0.57    0.21
  17  -3  -4    0.28    0.15
 -17   3   4    0.64    0.27
  17   3  -4    0.37    0.23
 -16  -3   4    0.67    0.12
  16  -3  -4    0.63    0.16
 -16  -3   4    0.41    0.18
  16   3  -4    0.79    0.24
 -16   3   4    0.58    0.26
 -16   3   4    0.70    0.33
 -15  -3   4    1.25    0.16
 -15  -3   4    0.91    0.20
  15  -3  -4    1.51    0.20
 -15   3   4    0.66    0.30
  15   3  -4    1.86    0.28
 -15   3   4    1.14    0.28
 -14  -3   4    1.18    0.14
 -14  -3   4    1.14    0.15
  14  -3  -4    1.34    0.18
  14  -3  -4    1.39    0.13
 -14  -3   4    1.08    0.19
  14   3  -4    1.22    0.64
 -14   3   4    0.61    0.29
 -14   3   4    1.02    0.25
  14   3  -4    1.51    0.25
 -13  -3   4    1.76    0.18
 -13  -3   4    2.21    0.18
 -13  -3   4    1.82    0.29
 -13  -3   4    2.16    0.20
  13  -3  -4    2.15    0.18
 -13  -3   4    2.27    0.25
  13   3  -4    1.54    0.52
 -13   3   4    1.95    0.38
  13   3  -4    2.11    0.28
 -13   3   4    1.69    0.30
 -12  -3   4    0.67    0.10
 -12  -3   4    0.68    0.18
  12  -3  -4    0.66    0.09
 -12  -3   4    0.62    0.08
  12   3  -4    0.85    0.39
 -12   3   4    0.90    0.27
 -11  -3   4    8.92    0.59
 -11  -3   4    7.99    0.65
 -11  -3   4    8.01    0.58
  11  -3  -4    8.08    0.68
  11  -3  -4    8.24    0.58
  11  -3  -4    9.03    0.59
  11   3  -4    8.45    0.95
 -11   3   4    7.67    0.74
 -10  -3   4   31.18    1.93
  10  -3  -4   27.18    1.92
 -10  -3   4   28.20    1.92
  10  -3  -4   28.34    2.02
 -10  -3   4   28.30    1.98
  10  -3  -4   29.54    1.94
  10   3  -4   28.03    2.26
 -10   3   4   28.56    2.07
  -9  -3   4   51.25    3.44
   9  -3  -4   52.71    3.41
  -9  -3   4   53.69    3.40
   9  -3  -4   51.85    3.49
   9   3  -4   45.55    3.67
  -9   3   4   48.99    3.52
  -8  -3   4  104.99    6.90
  -8  -3   4  105.49    6.87
   8  -3  -4  105.60    6.87
   8  -3  -4  103.95    6.95
  -8   3   4  100.81    6.97
   8   3  -4   97.02    7.13
  -7  -3   4   13.11    0.98
   7  -3  -4   14.27    1.03
   7  -3  -4   14.15    0.95
  -7  -3   4   14.51    0.95
  -7  -3   4   14.66    0.98
  -7   3   4   14.40    1.06
   7   3  -4   13.35    1.19
   6  -3  -4    2.69    0.28
  -6  -3   4    2.91    0.23
   6  -3  -4    2.94    0.20
  -6  -3   4    2.61    0.24
  -6  -3   4    2.88    0.20
   6   3  -4    2.41    0.41
  -6   3   4    3.35    0.33
   5  -3  -4   15.41    1.03
  -5  -3   4   14.10    0.97
  -5  -3   4   13.87    0.98
  -5   3   4   12.72    1.03
   5   3  -4   14.49    1.17
  -4  -3   4   28.30    1.97
  -4  -3   4   30.11    1.98
  -4  -3   4   29.45    1.95
   4   3  -4   30.31    2.14
  -4   3   4   27.14    2.01
  -3  -3   4    5.79    0.43
  -3  -3   4    5.94    0.40
   3   3  -4    5.19    0.41
   3   3  -4    6.18    0.57
  -3   3   4    4.56    0.44
  -2  -3   4    7.12    0.50
  -2  -3   4    6.93    0.53
   2   3  -4    6.60    0.63
  -1  -3   4    5.99    0.45
  -1  -3   4    6.13    0.47
   1   3  -4    6.07    0.56
   0  -3   4   31.50    2.06
   0  -3   4   29.97    2.04
   0   3   4   30.00    2.20
   0   3  -4   28.32    2.11
   1  -3   4   14.31    0.99
   1  -3   4   15.09    0.97
   1   3   4   13.20    1.13
  -1   3  -4   11.95    0.99
   2  -3   4    2.93    0.28
   2  -3   4    2.66    0.20
  -2  -3  -4    2.59    0.19
   2  -3   4    2.69    0.26
   2   3   4    3.40    0.45
  -3  -3  -4   14.26    0.97
   3  -3   4   14.18    0.97
   3  -3   4   13.83    1.03
   3  -3   4   14.40    1.05
   3   3   4   15.66    1.23
  -4  -3  -4  106.64    6.87
   4  -3   4  104.81    6.87
   4  -3   4  102.69    6.94
   4  -3   4  101.33    6.94
   4   3   4   99.37    7.11
  -5  -3  -4   54.30    3.37
   5  -3   4   48.46    3.44
   5  -3   4   51.10    3.37
   5  -3   4   50.34    3.45
   5   3   4   46.84    3.61
   6  -3   4   28.55    1.95
  -6  -3  -4   31.97    1.95
  -6  -3  -4   28.85    1.94
   6  -3   4   26.41    1.94
   6  -3   4   28.56    2.04
   6  -3   4   29.77    2.04
   7  -3   4    7.75    0.79
  -7  -3  -4    9.47    0.61
   7  -3   4    8.00    0.60
   7  -3   4    8.50    0.70
  -7  -3  -4    9.01    0.60
  -8  -3  -4    0.78    0.10
  -8  -3  -4    0.87    0.11
   9  -3   4    2.39    0.19
  -9  -3  -4    1.90    0.20
   9  -3   4    2.23    0.25
  -9  -3  -4    2.00    0.19
  -9  -3  -4    2.30    0.19
  -9   3  -4    1.64    0.31
   9   3   4    2.11    0.27
   9   3   4    1.81    0.36
 -10  -3  -4    1.41    0.16
 -10  -3  -4    1.00    0.14
 -10  -3  -4    1.52    0.15
  10  -3   4    1.12    0.18
  10   3   4    0.98    0.21
 -10   3  -4    0.65    0.23
  10   3   4    1.11    0.27
  11  -3   4    0.92    0.17
 -11  -3  -4    1.45    0.17
  11   3   4    0.43    0.18
 -11   3  -4    0.75    0.24
  11   3   4    0.81    0.21
 -12  -3  -4    0.58    0.13
  12  -3   4    1.02    0.20
  12   3   4    0.75    0.22
  12   3   4    0.66    0.20
 -12   3  -4    0.59    0.26
  13  -3   4    0.44    0.19
 -13  -3  -4    0.23    0.10
  13   3   4    0.74    0.22
 -13   3  -4    0.48    0.25
  13   3   4    0.77    0.21
  14  -3   4   -0.04    0.17
 -14   3  -4    0.14    0.22
  14   3   4    0.05    0.18
  14   3   4    0.06    0.16
  15  -3   4   -0.21    0.16
  15   3   4    0.17    0.18
 -15   3  -4    0.31    0.21
  15   3   4    0.07    0.16
  16  -3   4    0.10    0.15
  16   3   4    0.20    0.14
 -20  -4   4    0.34    0.19
  20  -4  -4    0.32    0.14
 -20   4   4   -0.01    0.20
  20   4  -4    0.41    0.16
 -19  -4   4   -0.18    0.17
  19  -4  -4   -0.01    0.13
  19   4  -4    0.06    0.15
 -19   4   4    0.25    0.23
 -18  -4   4    0.09    0.17
  18  -4  -4   -0.13    0.11
 -18   4   4    0.27    0.25
  18   4  -4   -0.05    0.22
 -17  -4   4    0.31    0.18
  17  -4  -4    0.07    0.13
 -17  -4   4    0.20    0.11
 -17   4   4    0.14    0.25
  17   4  -4    0.21    0.22
 -16  -4   4    1.50    0.24
  16  -4  -4    1.01    0.18
 -16  -4   4    1.17    0.16
 -16   4   4    1.33    0.32
  16   4  -4    0.99    0.27
 -15  -4   4    0.91    0.12
  15  -4  -4    1.01    0.13
  15  -4  -4    0.85    0.16
 -15  -4   4    0.77    0.18
 -15  -4   4    0.84    0.13
 -15   4   4    0.79    0.28
 -15   4   4    0.62    0.32
  15   4  -4    0.71    0.24
 -14  -4   4    0.56    0.16
 -14  -4   4    0.78    0.12
  14  -4  -4    1.22    0.12
 -14  -4   4    0.71    0.13
 -14  -4   4    0.91    0.11
 -14   4   4    0.88    0.35
 -14   4   4    0.89    0.26
  14   4  -4    1.09    0.23
 -13  -4   4    0.25    0.09
  13  -4  -4    0.32    0.06
 -13  -4   4    0.24    0.12
 -13  -4   4    0.20    0.06
 -13  -4   4    0.30    0.07
  13  -4  -4    0.20    0.07
 -13   4   4    0.52    0.22
  13   4  -4    0.26    0.17
  13   4  -4    0.59    0.41
 -13   4   4    0.45    0.26
 -12  -4   4    1.22    0.14
  12  -4  -4    1.01    0.11
 -12  -4   4    1.15    0.21
 -12  -4   4    0.93    0.12
  12  -4  -4    1.00    0.12
 -12  -4   4    1.07    0.12
 -12   4   4    1.18    0.30
 -12   4   4    0.92    0.26
  12   4  -4    1.33    0.48
  12   4  -4    1.28    0.24
 -11  -4   4    6.16    0.43
 -11  -4   4    5.74    0.49
  11  -4  -4    6.04    0.42
 -11  -4   4    5.61    0.42
  11  -4  -4    6.28    0.44
 -11   4   4    5.52    0.62
  11   4  -4    7.02    0.89
 -10  -4   4   22.09    1.58
  10  -4  -4   22.02    1.65
 -10  -4   4   21.38    1.53
  10  -4  -4   24.58    1.54
  10  -4  -4   21.91    1.53
 -10  -4   4   24.38    1.54
  10   4  -4   23.86    1.96
 -10   4   4   21.38    1.69
  -9  -4   4   51.68    3.37
  -9  -4   4   47.96    3.33
   9  -4  -4   46.32    3.33
   9  -4  -4   49.24    3.44
  -9  -4   4   52.19    3.34
   9  -4  -4   52.61    3.34
   9   4  -4   50.63    3.72
  -9   4   4   48.43    3.48
   8  -4  -4   81.29    5.69
   8  -4  -4   86.06    5.59
  -8  -4   4   85.25    5.59
  -8  -4   4   83.98    5.62
  -8   4   4   84.07    5.72
   8   4  -4   81.83    5.94
   7  -4  -4   78.53    5.37
  -7  -4   4   77.95    5.30
   7  -4  -4   80.57    5.28
  -7  -4   4   81.37    5.27
  -7   4   4   79.55    5.40
   7   4  -4   76.19    5.59
  -6  -4   4    2.13    0.22
  -6  -4   4    2.52    0.18
   6  -4  -4    2.62    0.29
   6  -4  -4    2.51    0.18
  -6  -4   4    2.40    0.21
  -6   4   4    3.10    0.35
   6   4  -4    1.69    0.40
   5  -4  -4   12.26    0.84
  -5  -4   4   12.45    0.88
  -5  -4   4   12.45    0.87
   5  -4  -4   13.18    0.94
  -5  -4   4   12.44    0.84
   5   4  -4   13.95    1.14
  -5   4   4   10.32    0.93
  -4  -4   4    8.76    0.64
  -4  -4   4    9.14    0.63
  -4  -4   4    8.94    0.66
  -4   4   4    7.92    0.70
   4   4  -4   10.56    0.89
  -3  -4   4    6.67    0.50
  -3  -4   4    6.80    0.47
  -3   4   4    5.05    0.51
   3   4  -4    6.88    0.68
  -2  -4   4    2.88    0.23
  -2  -4   4    2.30    0.25
   2   4  -4    2.52    0.40
  -1  -4   4    6.65    0.48
  -1  -4   4    7.16    0.52
   1   4  -4    5.66    0.61
  -1   4   4    5.62    0.68
   0  -4   4    9.96    0.69
   0  -4   4    9.35    0.66
   0  -4   4    9.36    0.60
   0   4  -4    7.23    0.75
   0   4   4    7.88    0.84
   1  -4   4   13.37    0.86
   1  -4   4   13.32    0.94
   1  -4   4   12.75    0.92
   1   4   4   10.59    1.09
   2  -4   4    2.46    0.28
   2  -4   4    2.45    0.18
   2  -4   4    2.46    0.25
  -2  -4  -4    2.29    0.17
   2   4   4    3.32    0.50
  -3  -4  -4   75.28    5.14
   3  -4   4   79.15    5.15
   3  -4   4   74.97    5.23
   3  -4   4   75.57    5.22
   3   4   4   81.46    5.47
  -4  -4  -4   82.60    5.49
   4  -4   4   81.79    5.50
   4  -4   4   80.48    5.59
   4  -4   4   80.60    5.58
   4   4   4   86.94    5.83
  -5  -4  -4   52.38    3.29
  -5  -4  -4   48.08    3.28
   5  -4   4   48.01    3.38
   5  -4   4   48.15    3.39
   5  -4   4   51.62    3.30
   5  -4   4   47.19    3.29
   5   4   4   48.87    3.62
   6  -4   4   23.83    1.64
  -6  -4  -4   23.65    1.52
   6  -4   4   21.72    1.63
   6  -4   4   22.97    1.54
   6  -4   4   21.39    1.52
  -6  -4  -4   23.63    1.53
   6   4   4   20.69    1.86
   7  -4   4    6.07    0.45
  -7  -4  -4    6.52    0.44
   7  -4   4    6.44    0.56
   7  -4   4    5.47    0.43
  -7  -4  -4    6.41    0.43
   8  -4   4    0.95    0.11
   8  -4   4    0.94    0.16
  -8  -4  -4    1.34    0.15
  -8  -4  -4    1.18    0.13
   8  -4   4    1.08    0.14
  -8  -4  -4    1.14    0.12
   8  -4   4    0.74    0.24
  -8   4  -4    1.05    0.28
   8   4   4    1.10    0.22
   9  -4   4    0.43    0.13
   9  -4   4    0.27    0.08
  -9  -4  -4    0.32    0.07
  -9  -4  -4    0.21    0.07
  -9  -4  -4    0.19    0.09
  -9   4  -4   -0.14    0.20
   9   4   4    0.07    0.22
   9   4   4    0.28    0.17
   9   4   4    0.32    0.17
 -10  -4  -4    1.12    0.12
  10  -4   4    0.76    0.16
  10  -4   4    1.11    0.13
 -10  -4  -4    0.98    0.14
 -10  -4  -4    0.81    0.12
  10   4   4    0.51    0.19
  10   4   4    0.53    0.20
  10   4   4    0.20    0.25
 -10   4  -4    0.59    0.25
 -11  -4  -4    0.66    0.13
 -11  -4  -4    0.93    0.12
 -11  -4  -4    0.56    0.12
  11  -4   4    0.85    0.18
  11   4   4    0.83    0.22
 -11   4  -4    0.47    0.24
  11   4   4    0.55    0.20
 -12  -4  -4    1.08    0.14
  12  -4   4    1.53    0.24
 -12  -4  -4    0.71    0.15
 -12   4  -4    0.96    0.30
  12   4   4    1.83    0.28
  12   4   4    1.77    0.29
  13  -4   4    0.37    0.19
 -13  -4  -4    0.23    0.10
 -13   4  -4    0.44    0.24
  13   4   4    0.31    0.19
  13   4   4    0.28    0.20
  14  -4   4   -0.11    0.15
 -14  -4  -4    0.04    0.09
 -14   4  -4   -0.09    0.21
  14   4   4   -0.09    0.22
  14   4   4   -0.06    0.15
  15  -4   4    0.08    0.16
  15   4   4   -0.01    0.13
  16  -4   4    0.23    0.15
  16   4   4    0.24    0.14
 -19  -5   4    0.28    0.20
  19  -5  -4    0.42    0.15
 -19   5   4    0.54    0.24
  19   5  -4    0.48    0.19
  19   5  -4    0.67    0.23
 -18  -5   4    0.10    0.18
  18  -5  -4    0.23    0.14
 -18  -5   4    0.19    0.10
  18   5  -4    0.07    0.22
  18   5  -4    0.18    0.18
 -18   5   4    0.03    0.25
 -17  -5   4   -0.02    0.10
  17  -5  -4    0.05    0.13
 -17  -5   4   -0.21    0.15
  17   5  -4    0.26    0.19
 -17   5   4    0.34    0.26
  17   5  -4    0.16    0.22
 -16  -5   4    0.67    0.12
 -16  -5   4    0.58    0.13
  16  -5  -4    0.69    0.16
 -16  -5   4    0.61    0.18
 -16   5   4    0.50    0.28
  16   5  -4    0.93    0.25
  16   5  -4    0.44    0.23
 -15  -5   4    0.76    0.18
 -15  -5   4    0.87    0.12
  15  -5  -4    0.68    0.10
 -15  -5   4    0.73    0.12
  15  -5  -4    0.76    0.15
 -15  -5   4    0.71    0.13
 -15   5   4    0.48    0.27
  15   5  -4    0.37    0.23
 -14  -5   4    0.07    0.12
  14  -5  -4    0.46    0.08
 -14  -5   4    0.37    0.08
 -14  -5   4    0.24    0.10
  14  -5  -4    0.45    0.08
 -14  -5   4    0.40    0.09
 -14   5   4    0.25    0.24
  14   5  -4    0.42    0.21
  13  -5  -4    0.39    0.09
 -13  -5   4    0.31    0.08
 -13  -5   4    0.44    0.10
 -13  -5   4    0.53    0.14
 -13  -5   4    0.42    0.07
  13  -5  -4    0.42    0.07
  13  -5  -4    0.33    0.08
  13   5  -4    0.30    0.18
 -13   5   4    0.32    0.24
 -13   5   4    0.23    0.27
 -12  -5   4    0.17    0.06
 -12  -5   4    0.14    0.05
  12  -5  -4    0.16    0.07
  12  -5  -4    0.17    0.06
 -12   5   4    0.19    0.22
 -12   5   4    0.33    0.25
  12   5  -4    0.03    0.15
  12   5  -4   -0.02    0.40
  11  -5  -4    0.77    0.10
  11  -5  -4    0.66    0.08
 -11  -5   4    0.62    0.08
 -11  -5   4    0.60    0.14
 -11  -5   4    0.64    0.09
  11  -5  -4    0.80    0.10
 -11   5   4    0.55    0.26
  11   5  -4    0.56    0.19
  11   5  -4    1.17    0.51
  10  -5  -4   10.87    0.76
 -10  -5   4   10.97    0.81
 -10  -5   4   11.63    0.77
  10  -5  -4   11.04    0.77
 -10  -5   4   11.04    0.76
 -10   5   4    9.97    0.95
  10   5  -4   12.05    1.28
   9  -5  -4   27.70    2.09
   9  -5  -4   27.57    1.95
   9  -5  -4   31.11    1.97
  -9  -5   4   30.10    2.00
  -9  -5   4   28.04    1.95
  -9  -5   4   29.90    1.96
   9   5  -4   29.79    2.43
  -9   5   4   29.38    2.14
   8  -5  -4   31.85    2.32
   8  -5  -4   33.65    2.20
  -8  -5   4   33.05    2.23
   8  -5  -4   30.15    2.19
  -8  -5   4   31.66    2.21
  -8  -5   4   34.71    2.20
  -8   5   4   34.61    2.37
   8   5  -4   33.92    2.64
   7  -5  -4   16.33    1.10
  -7  -5   4   16.76    1.10
  -7  -5   4   16.16    1.13
   7  -5  -4   16.07    1.22
   7   5  -4   15.24    1.48
  -7   5   4   16.78    1.26
   6  -5  -4    2.09    0.28
   6  -5  -4    2.29    0.16
  -6  -5   4    2.16    0.20
  -6  -5   4    2.15    0.16
  -6   5   4    2.41    0.36
   6   5  -4    1.72    0.47
  -5  -5   4   15.67    1.07
  -5  -5   4   15.37    1.10
   5  -5  -4   15.78    1.07
  -5  -5   4   15.45    1.12
   5  -5  -4   16.18    1.19
   5   5  -4   19.80    1.50
  -5   5   4   14.57    1.19
  -4  -5   4   20.12    1.42
  -4  -5   4   20.65    1.48
   4  -5  -4   21.37    1.54
   4   5  -4   23.75    1.79
  -3  -5   4   17.45    1.25
  -3  -5   4   16.95    1.21
   3   5  -4   18.77    1.51
  -2  -5   4    7.11    0.56
  -2  -5   4    6.81    0.53
   2   5  -4    7.71    0.78
  -1  -5   4   16.89    1.19
  -1  -5   4   17.06    1.13
  -1  -5   4   17.89    1.22
   1   5  -4   16.02    1.37
  -1   5   4   16.06    1.44
   0  -5   4   20.47    1.31
   0  -5   4   19.81    1.37
   0  -5   4   21.55    1.41
   0   5   4   17.88    1.60
   0   5  -4   17.15    1.50
   1  -5   4   16.17    1.15
   1  -5   4   16.15    1.12
   1  -5   4   16.19    1.04
   1   5   4   14.88    1.36
  -1   5  -4   13.68    1.21
   2  -5   4    1.95    0.15
   2  -5   4    1.96    0.26
   2  -5   4    1.87    0.22
  -2  -5  -4    1.88    0.14
   2   5   4    2.69    0.53
  -3  -5  -4   14.82    1.03
   3  -5   4   14.67    1.14
   3  -5   4   14.61    1.11
   3  -5   4   15.59    1.04
   3   5   4   17.77    1.44
   4  -5   4   31.14    2.24
   4  -5   4   30.84    2.13
   4  -5   4   33.09    2.14
  -4  -5  -4   32.13    2.13
   4  -5   4   30.57    2.22
   4   5   4   33.55    2.54
  -5  -5  -4   29.03    1.86
  -5  -5  -4   25.28    1.85
   5  -5   4   28.08    1.99
   5  -5   4   28.52    1.87
   5  -5   4   26.34    1.98
   5   5   4   29.98    2.31
  -6  -5  -4   11.15    0.75
  -6  -5  -4   11.31    0.75
   6  -5   4   10.45    0.75
   6  -5   4   11.43    0.89
   6  -5   4   11.22    0.76
   6   5   4    9.65    1.16
   7  -5   4    0.50    0.09
  -7  -5  -4    0.64    0.08
  -7  -5  -4    0.62    0.09
   7  -5   4    0.48    0.08
   7  -5   4    0.70    0.10
   7  -5   4    0.52    0.19
   7  -5   4    0.76    0.14
  -7   5  -4    0.75    0.26
   7   5   4    0.55    0.19
   8  -5   4    0.19    0.07
   8  -5   4    0.09    0.07
   8  -5   4    0.26    0.12
  -8  -5  -4    0.17    0.06
  -8  -5  -4    0.04    0.08
   8  -5   4    0.12    0.06
   8  -5   4    0.33    0.18
  -8  -5  -4    0.10    0.06
   8   5   4    0.06    0.19
   8   5   4    0.27    0.23
  -8   5  -4    0.26    0.24
   8   5   4    0.23    0.17
   9  -5   4    0.49    0.14
   9  -5   4    0.45    0.08
  -9  -5  -4    0.47    0.08
   9  -5   4    0.48    0.08
  -9  -5  -4    0.40    0.09
  -9  -5  -4    0.34    0.10
   9   5   4    0.15    0.25
   9   5   4    0.25    0.20
  -9   5  -4    0.77    0.26
   9   5   4    0.41    0.19
 -10  -5  -4    0.32    0.08
  10  -5   4    0.35    0.14
 -10  -5  -4    0.37    0.08
  10  -5   4    0.39    0.08
 -10  -5  -4    0.34    0.11
  10   5   4    0.23    0.20
  10   5   4   -0.30    0.25
  10   5   4    0.00    0.17
 -10   5  -4    0.38    0.25
 -11  -5  -4    0.64    0.13
  11  -5   4    0.87    0.19
 -11  -5  -4    0.72    0.12
 -11  -5  -4    0.64    0.12
  11   5   4    0.79    0.23
  11   5   4    0.64    0.21
 -11   5  -4    0.58    0.27
 -12  -5  -4    0.60    0.11
 -12  -5  -4    0.44    0.13
  12  -5   4    0.68    0.20
  12   5   4    0.89    0.23
 -12   5  -4    0.50    0.27
 -13  -5  -4    0.16    0.10
  13  -5   4    0.07    0.16
 -13  -5  -4    0.18    0.11
  13   5   4    0.07    0.16
 -14  -5  -4    0.13    0.09
  14  -5   4    0.23    0.16
  14   5   4    0.29    0.16
  15  -5   4    0.49    0.17
  15   5   4    0.54    0.17
  19  -6  -4    1.72    0.23
 -19  -6   4    1.98    0.28
  19   6  -4    2.35    0.32
  19   6  -4    2.10    0.29
 -19   6   4    1.70    0.31
 -18  -6   4    1.91    0.28
  18  -6  -4    1.92    0.24
 -18  -6   4    1.59    0.20
 -18   6   4    1.50    0.32
  18   6  -4    2.12    0.33
  18   6  -4    2.12    0.31
 -17  -6   4    0.16    0.11
 -17  -6   4    0.17    0.11
 -17  -6   4    0.19    0.16
  17  -6  -4    0.05    0.13
  17   6  -4    0.23    0.20
 -17   6   4    0.24    0.24
  17   6  -4    0.13    0.21
 -16  -6   4    0.46    0.10
  16  -6  -4    0.21    0.14
 -16  -6   4    0.34    0.16
 -16  -6   4    0.27    0.11
  16  -6  -4    0.29    0.08
 -16   6   4    0.19    0.26
  16   6  -4    0.28    0.22
  16   6  -4    0.23    0.20
 -15  -6   4    0.09    0.08
 -15  -6   4    0.08    0.09
 -15  -6   4   -0.10    0.12
  15  -6  -4    0.09    0.07
 -15  -6   4    0.13    0.08
  15  -6  -4    0.13    0.13
  15   6  -4   -0.07    0.20
 -15   6   4   -0.05    0.26
  15   6  -4    0.19    0.21
  14  -6  -4    0.08    0.06
 -14  -6   4    0.05    0.06
  14  -6  -4    0.03    0.07
 -14  -6   4    0.05    0.07
 -14  -6   4    0.12    0.12
 -14  -6   4    0.01    0.08
  14   6  -4   -0.20    0.19
  14   6  -4    0.01    0.19
 -14   6   4    0.02    0.25
  13  -6  -4    1.52    0.16
 -13  -6   4    1.33    0.15
  13  -6  -4    1.34    0.15
 -13  -6   4    1.47    0.15
  13  -6  -4    1.42    0.17
 -13  -6   4    1.45    0.17
 -13   6   4    1.37    0.33
  13   6  -4    1.79    0.30
  13   6  -4    1.88    0.32
 -12  -6   4    2.76    0.22
 -12  -6   4    2.76    0.22
  12  -6  -4    2.60    0.23
  12  -6  -4    2.57    0.22
  12   6  -4    2.90    0.39
  12   6  -4    3.07    0.39
 -12   6   4    2.56    0.40
  11  -6  -4    0.39    0.06
 -11  -6   4    0.28    0.06
  11  -6  -4    0.32    0.07
  11  -6  -4    0.48    0.08
 -11  -6   4    0.34    0.06
  11   6  -4    0.19    0.17
 -11   6   4    0.57    0.25
  11   6  -4    0.41    0.21
  11   6  -4    0.57    0.46
  10  -6  -4    1.43    0.14
  10  -6  -4    1.51    0.13
 -10  -6   4    1.71    0.14
 -10  -6   4    1.41    0.20
 -10  -6   4    1.72    0.13
  10   6  -4    1.21    0.55
  10   6  -4    1.04    0.25
 -10   6   4    1.59    0.20
  -9  -6   4    3.36    0.24
  -9  -6   4    3.69    0.25
   9  -6  -4    3.51    0.26
  -9  -6   4    3.38    0.30
   9  -6  -4    3.06    0.24
   9   6  -4    3.67    0.79
  -8  -6   4    1.65    0.14
  -8  -6   4    1.85    0.20
   8  -6  -4    1.68    0.14
  -8  -6   4    2.11    0.15
   8  -6  -4    1.86    0.15
   8   6  -4    1.88    0.58
   7  -6  -4    0.36    0.17
  -7  -6   4    0.50    0.06
  -7  -6   4    0.67    0.12
   7  -6  -4    0.52    0.07
   7  -6  -4    0.49    0.06
   7   6  -4    0.76    0.40
  -6  -6   4    4.06    0.29
  -6  -6   4    4.44    0.34
   6  -6  -4    4.20    0.44
   6  -6  -4    4.00    0.29
   6   6  -4    4.08    0.72
   5  -6  -4    4.78    0.46
  -5  -6   4    4.49    0.31
   5  -6  -4    4.67    0.32
  -5  -6   4    4.73    0.37
  -5  -6   4    4.40    0.38
   5   6  -4    4.33    0.71
   4  -6  -4   23.84    1.70
  -4  -6   4   22.32    1.63
   4   6  -4   23.72    1.98
  -3  -6   4    1.53    0.22
   3  -6  -4    1.93    0.29
   3   6  -4    2.31    0.53
  -2  -6   4    2.24    0.26
  -2  -6   4    2.03    0.22
   2   6  -4    2.84    0.55
  -1  -6   4    1.63    0.25
  -1  -6   4    1.55    0.11
  -1  -6   4    1.45    0.19
   1   6  -4    1.81    0.43
   0  -6   4   21.53    1.49
   0  -6   4   19.93    1.56
   0  -6   4   23.53    1.61
   0   6  -4   22.96    1.79
   0   6   4   24.61    1.91
   1  -6   4    4.02    0.39
   1  -6   4    4.43    0.31
   1  -6   4    4.85    0.44
   1   6   4    5.22    0.70
   2  -6   4    4.21    0.41
   2  -6   4    3.88    0.28
   2  -6   4    3.48    0.36
   2   6   4    4.40    0.69
   3  -6   4    0.39    0.16
  -3  -6  -4    0.47    0.05
   3  -6   4    0.45    0.05
   3  -6   4    0.43    0.14
   3  -6   4    0.50    0.07
   3   6   4    0.68    0.37
  -4  -6  -4    1.75    0.13
   4  -6   4    1.56    0.28
   4  -6   4    1.82    0.15
   4  -6   4    1.64    0.14
   4   6   4    2.26    0.58
  -5  -6  -4    3.18    0.23
   5  -6   4    3.30    0.24
  -5  -6  -4    2.82    0.22
   5  -6   4    3.37    0.40
   5  -6   4    3.10    0.23
   5   6   4    4.02    0.77
   6  -6   4    1.35    0.14
  -6  -6  -4    1.46    0.13
  -6  -6  -4    1.21    0.13
   6  -6   4    1.58    0.15
   6  -6   4    1.64    0.27
   6  -6   4    1.58    0.13
   6  -6   4    1.68    0.30
   6   6   4    1.66    0.30
   6   6   4    1.77    0.57
   6   6   4    1.89    0.27
   7  -6   4    0.45    0.13
   7  -6   4    0.31    0.06
  -7  -6  -4    0.26    0.06
   7  -6   4    0.53    0.21
  -7  -6  -4    0.20    0.05
   7  -6   4    0.34    0.08
   7  -6   4    0.36    0.08
   7   6   4    0.39    0.18
   7   6   4    0.04    0.19
   7   6   4    0.16    0.21
   7   6   4    0.20    0.20
  -8  -6  -4    2.58    0.22
   8  -6   4    2.66    0.28
   8  -6   4    2.35    0.21
   8  -6   4    2.18    0.22
   8  -6   4    2.48    0.23
  -8  -6  -4    2.64    0.24
  -8  -6  -4    2.65    0.21
   8   6   4    2.71    0.36
   8   6   4    3.05    0.42
   8   6   4    3.34    0.39
  -9  -6  -4    1.27    0.14
   9  -6   4    1.21    0.14
   9  -6   4    1.23    0.15
   9  -6   4    1.24    0.20
  -9  -6  -4    1.64    0.17
  -9  -6  -4    1.39    0.18
   9  -6   4    1.04    0.15
   9   6   4    1.78    0.34
   9   6   4    1.38    0.27
  10  -6   4   -0.11    0.07
 -10  -6  -4    0.03    0.10
  10  -6   4   -0.10    0.13
 -10  -6  -4   -0.03    0.07
 -10  -6  -4    0.04    0.07
  10  -6   4   -0.01    0.07
  10   6   4   -0.14    0.15
  11  -6   4    0.11    0.08
 -11  -6  -4    0.11    0.09
  11  -6   4    0.16    0.15
 -11  -6  -4    0.19    0.09
 -11  -6  -4    0.13    0.10
  11   6   4    0.10    0.16
 -12  -6  -4    0.25    0.11
  12  -6   4    0.05    0.15
 -12  -6  -4    0.43    0.10
 -12  -6  -4    0.44    0.11
  12   6   4    0.15    0.17
  13  -6   4   -0.01    0.14
 -13  -6  -4    0.22    0.09
 -13  -6  -4    0.14    0.11
  13   6   4    0.05    0.15
 -14  -6  -4    1.72    0.19
  14  -6   4    1.51    0.23
  14   6   4    1.30    0.24
  15  -6   4    1.79    0.23
  15   6   4    1.54    0.24
  18  -7  -4    2.41    0.26
 -18  -7   4    2.53    0.31
  18   7  -4    2.22    0.33
  18   7  -4    2.43    0.34
 -17  -7   4    1.26    0.23
 -17  -7   4    1.46    0.18
  17  -7  -4    1.17    0.19
 -17  -7   4    1.37    0.16
  17   7  -4    1.53    0.29
  17   7  -4    1.30    0.26
 -17   7   4    1.07    0.31
  16  -7  -4    0.20    0.14
 -16  -7   4    0.45    0.12
  16  -7  -4    0.28    0.08
 -16  -7   4    0.37    0.09
 -16  -7   4    0.20    0.09
 -16  -7   4    0.45    0.17
  16   7  -4    0.25    0.21
 -16   7   4    0.48    0.28
  16   7  -4    0.33    0.22
  15  -7  -4    0.41    0.10
  15  -7  -4    0.62    0.16
 -15  -7   4    0.78    0.11
  15  -7  -4    0.52    0.10
 -15  -7   4    0.90    0.14
 -15  -7   4    0.95    0.19
  15   7  -4    0.31    0.23
 -15   7   4    0.55    0.29
  15   7  -4    0.53    0.25
 -14  -7   4    0.65    0.11
  14  -7  -4    0.61    0.11
 -14  -7   4    1.01    0.19
 -14  -7   4    0.84    0.11
 -14  -7   4    1.01    0.15
  14  -7  -4    0.66    0.10
  14   7  -4    0.62    0.24
 -14   7   4    0.38    0.30
  14   7  -4    0.75    0.26
  13  -7  -4    2.08    0.20
 -13  -7   4    1.95    0.19
  13  -7  -4    1.99    0.22
 -13  -7   4    2.01    0.19
  13  -7  -4    1.83    0.19
 -13  -7   4    2.25    0.22
  13   7  -4    2.60    0.37
  13   7  -4    1.94    0.34
 -13   7   4    1.67    0.39
 -12  -7   4    1.92    0.19
  12  -7  -4    2.15    0.20
  12  -7  -4    2.23    0.19
 -12  -7   4    2.43    0.19
  12   7  -4    1.97    0.34
  12   7  -4    2.40    0.36
 -12   7   4    1.66    0.38
 -11  -7   4    1.22    0.13
 -11  -7   4    1.25    0.13
  11  -7  -4    1.53    0.14
  11  -7  -4    1.49    0.14
  11  -7  -4    0.91    0.13
 -11   7   4    0.96    0.31
  11   7  -4    0.96    0.27
 -10  -7   4    1.88    0.16
  10  -7  -4    1.87    0.17
  10  -7  -4    1.78    0.17
 -10  -7   4    2.04    0.16
  10  -7  -4    1.96    0.16
 -10   7   4    2.48    0.37
 -10   7   4    1.80    0.22
  10   7  -4    1.14    0.28
  -9  -7   4    1.08    0.16
   9  -7  -4    1.11    0.10
  -9  -7   4    1.11    0.10
   9  -7  -4    0.81    0.11
  -9  -7   4    1.18    0.11
   9   7  -4    0.67    0.49
  -9   7   4    1.01    0.31
   9   7  -4    0.49    0.20
  -9   7   4    0.90    0.15
  -9   7   4    0.90    0.20
  -8  -7   4    0.84    0.10
  -8  -7   4    1.09    0.16
   8  -7  -4    0.89    0.09
   8  -7  -4    0.98    0.11
  -8   7   4    1.14    0.19
   8   7  -4    1.46    0.60
   8   7  -4    1.49    0.27
  -7  -7   4    4.46    0.35
   7  -7  -4    3.85    0.29
  -7  -7   4    4.10    0.29
   7  -7  -4    3.98    0.29
   7   7  -4    4.59    0.93
  -6  -7   4   12.28    0.82
  -6  -7   4   12.28    0.88
   6  -7  -4   12.27    0.83
   6   7  -4   11.39    1.37
  -5  -7   4   11.23    0.80
  -5  -7   4   10.66    0.74
   5  -7  -4   11.29    0.74
   5   7  -4   10.50    1.27
   4  -7  -4    3.26    0.38
  -4  -7   4    3.05    0.28
  -4  -7   4    2.54    0.30
   4   7  -4    2.22    0.62
   3  -7  -4    0.84    0.20
  -3  -7   4    0.65    0.16
   3   7  -4    0.48    0.37
  -2  -7   4    1.20    0.21
   2  -7  -4    1.19    0.24
   2   7  -4    1.30    0.43
  -1  -7   4    0.84    0.07
  -1  -7   4    0.78    0.19
   1  -7  -4    1.02    0.22
   1   7  -4    1.01    0.39
   0  -7   4    2.84    0.31
   0  -7   4    2.90    0.21
   0  -7   4    2.83    0.35
   0   7   4    3.45    0.69
   0   7  -4    3.12    0.55
   1  -7   4   10.33    0.70
   1  -7   4    9.34    0.83
   1  -7   4    9.55    0.79
   1   7   4   13.30    1.23
   2  -7   4   11.33    0.81
   2  -7   4   12.03    0.96
   2  -7   4   11.86    0.81
   2  -7   4   12.55    0.99
   2   7   4   12.55    1.30
   3  -7   4    3.57    0.27
   3  -7   4    4.08    0.45
  -3  -7  -4    3.87    0.27
   3  -7   4    3.73    0.28
   3   7   4    5.09    0.90
   4  -7   4    0.97    0.10
   4  -7   4    1.07    0.12
  -4  -7  -4    1.07    0.10
   4  -7   4    0.85    0.24
   4   7   4    0.79    0.45
   4   7   4    1.43    0.29
   4   7   4    1.00    0.24
   5  -7   4    1.07    0.27
   5  -7   4    0.96    0.12
  -5  -7  -4    1.13    0.11
   5  -7   4    1.03    0.11
   5   7   4    1.48    0.58
   5   7   4    0.91    0.27
   5   7   4    1.36    0.26
   5   7   4    1.09    0.24
  -6  -7  -4    1.78    0.16
   6  -7   4    1.84    0.16
   6  -7   4    1.99    0.18
   6  -7   4    1.72    0.34
   6  -7   4    2.15    0.24
  -6  -7  -4    1.49    0.15
   6  -7   4    1.95    0.18
   6   7   4    2.04    0.30
   6   7   4    1.53    0.32
   6   7   4    2.22    0.31
   6   7   4    1.88    0.65
   7  -7   4    1.15    0.18
   7  -7   4    1.15    0.14
  -7  -7  -4    1.02    0.12
  -7  -7  -4    0.97    0.12
   7  -7   4    1.14    0.13
   7  -7   4    1.05    0.14
   7   7   4    1.15    0.24
   7   7   4    0.69    0.28
   7   7   4    0.96    0.24
   8  -7   4    1.82    0.20
   8  -7   4    2.46    0.27
   8  -7   4    1.72    0.18
  -8  -7  -4    1.97    0.18
   8  -7   4    1.60    0.19
  -8  -7  -4    2.12    0.19
   8   7   4    2.80    0.45
   8   7   4    2.24    0.34
   8   7   4    1.33    0.29
  -9  -7  -4    1.88    0.19
   9  -7   4    2.03    0.19
   9  -7   4    1.87    0.21
  -9  -7  -4    2.01    0.22
   9  -7   4    1.74    0.20
   9  -7   4    1.88    0.25
  -9  -7  -4    2.00    0.19
   9   7   4    2.10    0.33
   9   7   4    2.68    0.43
 -10  -7  -4    0.73    0.12
  10  -7   4    0.87    0.13
 -10  -7  -4    0.69    0.14
  10  -7   4    0.86    0.12
 -10  -7  -4    0.68    0.12
  10  -7   4    1.06    0.20
  10   7   4    1.03    0.25
 -11  -7  -4    0.48    0.13
  11  -7   4    0.80    0.19
  11  -7   4    0.82    0.12
 -11  -7  -4    0.68    0.12
 -11  -7  -4    0.69    0.11
  11   7   4    0.87    0.24
 -12  -7  -4    0.23    0.10
  12  -7   4    0.25    0.15
 -12  -7  -4    0.28    0.10
 -12  -7  -4    0.18    0.11
  12   7   4    0.36    0.18
  13  -7   4    1.37    0.21
 -13  -7  -4    1.20    0.17
 -13  -7  -4    1.14    0.14
  13   7   4    1.29    0.25
  14  -7   4    2.17    0.28
 -14  -7  -4    2.21    0.22
  14   7   4    2.24    0.30
 -17  -8   4    1.36    0.16
  17  -8  -4    1.22    0.18
 -17  -8   4    0.95    0.13
  17   8  -4    1.18    0.27
  17   8  -4    1.02    0.26
 -16  -8   4    0.32    0.12
 -16  -8   4    0.62    0.17
 -16  -8   4    0.44    0.10
  16  -8  -4    0.25    0.08
  16  -8  -4    0.33    0.14
  16   8  -4    0.24    0.22
  16   8  -4    0.22    0.21
  15  -8  -4    0.50    0.10
  15  -8  -4    0.56    0.16
 -15  -8   4    0.80    0.14
 -15  -8   4    0.72    0.18
 -15  -8   4    0.73    0.12
  15  -8  -4    0.52    0.10
 -15  -8   4    0.65    0.11
  15   8  -4    0.43    0.24
  15   8  -4    0.43    0.24
  14  -8  -4    2.48    0.21
 -14  -8   4    2.39    0.22
  14  -8  -4    2.12    0.24
 -14  -8   4    2.58    0.25
  14  -8  -4    2.40    0.22
 -14  -8   4    2.65    0.22
 -14  -8   4    2.75    0.30
  14   8  -4    1.87    0.36
  14   8  -4    2.06    0.37
 -13  -8   4    2.22    0.22
  13  -8  -4    1.69    0.19
 -13  -8   4    2.24    0.19
  13  -8  -4    1.98    0.20
  13  -8  -4    1.98    0.19
 -13  -8   4    1.74    0.18
  13   8  -4    1.13    0.30
  13   8  -4    1.91    0.36
 -12  -8   4    0.28    0.08
  12  -8  -4    0.27    0.08
  12  -8  -4    0.27    0.09
  12  -8  -4    0.35    0.09
 -12  -8   4    0.35    0.08
  12   8  -4    0.12    0.21
  11  -8  -4    0.65    0.11
  11  -8  -4    0.79    0.11
 -11  -8   4    0.70    0.10
  11  -8  -4    1.03    0.12
 -11  -8   4    0.65    0.10
  11   8  -4    0.73    0.24
 -10  -8   4    3.14    0.24
  10  -8  -4    3.10    0.23
  10  -8  -4    2.80    0.24
 -10  -8   4    3.20    0.23
  10   8  -4    2.00    0.36
 -10   8   4    2.73    0.29
  -9  -8   4    2.17    0.17
   9  -8  -4    2.00    0.16
   9  -8  -4    2.19    0.18
  -9  -8   4    2.18    0.16
  -9   8   4    1.94    0.24
   9   8  -4    1.46    0.30
  -9   8   4    1.79    0.28
   8  -8  -4    0.95    0.09
   8  -8  -4    1.09    0.11
  -8  -8   4    1.02    0.17
  -8  -8   4    1.06    0.10
   8   8  -4    1.09    0.86
   8   8  -4    0.83    0.25
  -8   8   4    0.80    0.15
  -8   8   4    0.81    0.20
  -8   8   4    0.87    0.20
   7  -8  -4    2.38    0.19
  -7  -8   4    2.43    0.25
  -7  -8   4    2.25    0.18
  -7   8   4    2.26    0.27
   7   8  -4    2.60    0.80
   7   8  -4    2.36    0.35
  -7   8   4    2.37    0.30
  -7   8   4    2.40    0.32
  -6  -8   4    6.91    0.52
   6  -8  -4    6.76    0.45
  -6  -8   4    6.68    0.45
  -6   8   4    6.30    0.56
   6   8  -4    5.63    0.60
  -6   8   4    6.14    0.53
  -6   8   4    5.60    0.54
  -6   8   4    7.05    0.54
   6   8  -4    5.61    1.10
   5  -8  -4   10.59    0.69
  -5  -8   4   10.17    0.76
  -5  -8   4   10.02    0.69
   5   8  -4    9.34    1.31
  -5   8   4    9.59    0.78
  -5   8   4    9.97    0.81
  -5   8   4   11.23    0.86
  -5   8   4   10.32    0.80
  -4  -8   4    3.01    0.31
   4   8  -4    3.51    0.82
  -3  -8   4    1.02    0.21
   3   8  -4    0.83    0.48
  -2  -8   4    2.51    0.32
  -2  -8   4    2.63    0.19
   2   8  -4    2.63    0.64
  -1  -8   4    1.25    0.10
  -1  -8   4    1.02    0.23
   1   8  -4    1.29    0.46
   0  -8   4    3.19    0.23
   0  -8   4    2.70    0.37
   0   8   4    5.23    0.62
   1  -8   4    9.09    0.85
   1  -8   4   10.30    0.70
   1   8   4    9.88    0.81
   1   8   4    9.91    0.83
   1   8   4   10.98    0.82
   1   8   4    9.91    1.23
  -1   8  -4    9.85    0.78
  -1   8  -4   10.54    0.80
   1   8   4   10.96    0.83
   2  -8   4    6.47    0.45
   2  -8   4    5.51    0.61
   2   8   4    6.37    0.58
   2   8   4    6.78    0.59
  -2   8  -4    5.86    0.54
   2   8   4    6.74    0.60
   2   8   4    6.85    0.61
   2   8   4    7.17    1.03
   3  -8   4    2.07    0.36
  -3  -8  -4    2.24    0.17
   3  -8   4    2.40    0.19
   3  -8   4    2.10    0.17
   3   8   4    2.11    0.61
   3   8   4    2.46    0.34
   3   8   4    2.96    0.37
   3   8   4    2.76    0.35
   3   8   4    2.67    0.37
  -4  -8  -4    0.98    0.09
   4  -8   4    1.10    0.12
   4  -8   4    0.94    0.10
   4   8   4    1.01    0.27
   4   8   4    0.95    0.23
   4   8   4    0.83    0.24
   4   8   4    1.26    0.53
   4   8   4    0.92    0.27
   5  -8   4    2.10    0.20
  -5  -8  -4    2.07    0.18
   5   8   4    2.57    0.37
   5   8   4    2.73    0.37
   5   8   4    2.17    0.37
   6  -8   4    3.24    0.25
   6  -8   4    3.21    0.24
  -6  -8  -4    2.75    0.23
   6  -8   4    3.18    0.25
   6  -8   4    2.71    0.31
  -6  -8  -4    2.82    0.23
   6   8   4    3.00    0.42
   6   8   4    2.90    0.40
   6   8   4    2.56    0.43
   7  -8   4    0.41    0.16
   7  -8   4    0.76    0.12
   7  -8   4    0.73    0.11
   7  -8   4    0.58    0.09
  -7  -8  -4    0.58    0.09
  -7  -8  -4    0.54    0.09
   7   8   4    0.51    0.29
   7   8   4    0.88    0.24
   7   8   4    0.47    0.21
   8  -8   4    0.21    0.14
  -8  -8  -4    0.20    0.08
   8  -8   4    0.36    0.09
   8  -8   4    0.19    0.08
  -8  -8  -4    0.13    0.07
   8  -8   4    0.14    0.09
   8   8   4   -0.17    0.27
   8   8   4    0.00    0.19
   8   8   4   -0.02    0.18
  -9  -8  -4    1.61    0.18
  -9  -8  -4    1.73    0.20
   9  -8   4    1.86    0.25
   9  -8   4    1.84    0.20
   9  -8   4    1.90    0.19
   9  -8   4    1.85    0.20
  -9  -8  -4    1.74    0.18
   9   8   4    2.64    0.38
   9   8   4    1.82    0.32
   9   8   4    2.40    0.40
 -10  -8  -4    2.19    0.21
  10  -8   4    2.57    0.22
 -10  -8  -4    1.91    0.21
  10  -8   4    2.52    0.21
 -10  -8  -4    2.13    0.24
  10  -8   4    2.44    0.29
  10   8   4    2.34    0.35
 -11  -8  -4    0.59    0.11
 -11  -8  -4    0.44    0.13
  11  -8   4    0.77    0.11
  11  -8   4    0.72    0.17
  11   8   4    0.57    0.21
 -12  -8  -4    0.42    0.10
 -12  -8  -4    0.42    0.12
  12  -8   4    0.32    0.15
  12   8   4    0.22    0.18
 -13  -8  -4    1.19    0.16
  13  -8   4    1.05    0.19
 -13  -8  -4    1.25    0.15
  13   8   4    1.13    0.23
 -16  -9   4    0.57    0.10
  16  -9  -4    0.43    0.13
 -16  -9   4    0.43    0.12
  16   9  -4    0.56    0.22
  15  -9  -4    0.75    0.15
 -15  -9   4    0.66    0.13
 -15  -9   4    0.34    0.25
  15  -9  -4    0.64    0.10
 -15  -9   4    0.68    0.11
  15  -9  -4    0.54    0.10
  15   9  -4    0.62    0.23
  14  -9  -4    1.43    0.15
  14  -9  -4    1.39    0.16
 -14  -9   4    1.50    0.16
 -14  -9   4    1.65    0.20
 -14  -9   4    1.10    0.15
  14  -9  -4    1.01    0.16
 -14  -9   4    1.42    0.22
  14   9  -4    0.95    0.28
 -13  -9   4    1.32    0.21
  13  -9  -4    1.14    0.16
 -13  -9   4    1.58    0.15
 -13  -9   4    1.47    0.18
  13  -9  -4    1.34    0.15
  13  -9  -4    1.09    0.15
 -13  -9   4    1.15    0.15
  13   9  -4    1.01    0.28
 -12  -9   4    1.32    0.14
  12  -9  -4    1.05    0.15
  12  -9  -4    0.85    0.13
  12  -9  -4    0.94    0.12
 -12  -9   4    0.98    0.13
  12   9  -4    0.44    0.26
 -11  -9   4    1.37    0.15
  11  -9  -4    1.58    0.16
 -11  -9   4    1.50    0.15
  11  -9  -4    1.44    0.15
  11   9  -4    1.33    0.33
 -10  -9   4    2.80    0.23
  10  -9  -4    2.97    0.22
 -10  -9   4    2.76    0.22
  10  -9  -4    2.95    0.24
 -10   9   4    2.20    0.27
  10   9  -4    2.66    0.43
   9  -9  -4    9.87    0.70
  -9  -9   4    9.93    0.69
   9  -9  -4    9.93    0.69
  -9  -9   4   10.64    0.70
  -9   9   4    9.31    0.74
   9   9  -4   10.53    0.88
  -8  -9   4    4.41    0.31
   8  -9  -4    4.20    0.32
   8  -9  -4    4.28    0.30
   8   9  -4    4.08    0.50
  -8   9   4    3.92    0.44
  -8   9   4    3.61    0.37
  -8   9   4    4.58    0.45
   7  -9  -4    2.34    0.19
  -7  -9   4    2.44    0.19
  -7   9   4    2.48    0.34
  -7   9   4    2.19    0.27
   7   9  -4    2.93    0.40
  -7   9   4    2.33    0.31
  -6  -9   4    0.86    0.09
  -6  -9   4    1.04    0.18
   6  -9  -4    0.85    0.09
   6   9  -4    0.95    0.24
  -6   9   4    1.06    0.21
  -6   9   4    1.13    0.21
  -6   9   4    1.12    0.18
   5  -9  -4    1.63    0.14
  -5  -9   4    1.69    0.14
  -5  -9   4    1.95    0.24
   5   9  -4    1.73    0.27
   5   9  -4    1.61    0.30
  -5   9   4    2.10    0.29
  -5   9   4    1.69    0.26
  -5   9   4    1.66    0.24
   5   9  -4    1.78    0.94
  -5   9   4    1.73    0.24
  -4  -9   4    2.39    0.18
  -4  -9   4    2.50    0.27
  -4   9   4    2.16    0.31
   4   9  -4    2.42    0.33
   4   9  -4    2.86    0.82
   4   9  -4    2.75    0.33
   4   9  -4    2.32    0.30
  -4   9   4    2.19    0.31
  -4   9   4    1.99    0.30
  -4   9   4    2.33    0.28
  -3   9   4    1.62    0.25
  -3   9   4    2.72    0.32
   3   9  -4    2.55    0.30
  -3   9   4    2.06    0.28
   3   9  -4    2.02    0.31
  -3   9   4    2.32    0.32
   3   9  -4    1.88    0.27
   3   9  -4    1.98    0.64
  -2  -9   4    2.03    0.14
  -2  -9   4    2.03    0.35
  -2   9   4    1.52    0.26
   2   9  -4    1.80    0.25
  -2   9   4    1.51    0.24
  -2   9   4    1.37    0.25
   2   9  -4    1.83    0.26
  -2   9   4    2.26    0.30
   2   9  -4    1.92    0.61
  -1  -9   4    2.28    0.35
  -1  -9   4    2.58    0.18
   1   9  -4    1.83    0.27
  -1   9   4    2.06    0.31
  -1   9   4    2.43    0.32
  -1   9   4    2.05    0.30
  -1   9   4    2.00    0.30
   1   9  -4    2.51    0.30
   0  -9   4    2.60    0.18
   0  -9   4    1.91    0.35
   0   9  -4    1.80    0.27
   0   9   4    2.19    0.30
   0   9  -4    2.04    0.28
   0   9   4    2.43    0.33
   0   9   4    2.93    0.36
   0   9   4    2.15    0.32
   1  -9   4    1.72    0.15
   1   9   4    1.44    0.27
   1   9   4    1.86    0.28
   1   9   4    2.07    0.32
   1   9   4    1.75    0.29
  -1   9  -4    1.89    0.26
   2  -9   4    1.01    0.11
   2   9   4    1.03    0.24
   2   9   4    0.93    0.22
   2   9   4    0.94    0.25
   2   9   4    0.97    0.24
  -2   9  -4    1.05    0.21
   3  -9   4    2.56    0.19
   3  -9   4    2.56    0.21
   3   9   4    2.05    0.34
   3   9   4    2.60    0.38
   3   9   4    2.68    0.36
   3   9   4    2.25    0.35
   4  -9   4    4.43    0.31
  -4  -9  -4    4.32    0.31
   4  -9   4    4.36    0.33
   4   9   4    3.92    0.47
   4   9   4    4.25    0.49
   4   9   4    3.99    0.48
   4   9   4    4.24    0.52
   5  -9   4    9.85    0.70
  -5  -9  -4   10.38    0.69
   5  -9   4    9.95    0.69
   5   9   4    9.09    0.96
   5   9   4   10.05    0.85
   5   9   4   10.16    0.88
   5   9   4    9.41    0.82
   6  -9   4    3.12    0.23
  -6  -9  -4    2.77    0.22
   6  -9   4    2.84    0.24
   6  -9   4    2.84    0.24
  -6  -9  -4    2.86    0.23
   6   9   4    2.00    0.41
   6   9   4    2.13    0.37
   6   9   4    2.33    0.36
  -7  -9  -4    1.36    0.14
   7  -9   4    1.14    0.23
   7  -9   4    1.26    0.16
   7  -9   4    1.62    0.16
   7  -9   4    1.42    0.17
  -7  -9  -4    1.55    0.14
   7   9   4    1.03    0.29
   7   9   4    0.57    0.32
   7   9   4    1.04    0.26
   8  -9   4    1.21    0.14
  -8  -9  -4    0.99    0.12
   8  -9   4    1.09    0.20
   8  -9   4    0.86    0.14
  -8  -9  -4    1.00    0.14
   8  -9   4    1.25    0.15
   8   9   4    1.00    0.29
   8   9   4    0.98    0.27
   8   9   4    0.98    0.33
   9  -9   4    1.45    0.15
   9  -9   4    1.40    0.22
   9  -9   4    1.27    0.17
  -9  -9  -4    1.34    0.14
  -9  -9  -4    1.12    0.17
   9  -9   4    1.33    0.15
  -9  -9  -4    1.21    0.15
   9   9   4    1.22    0.29
   9   9   4    1.30    0.37
   9   9   4    1.02    0.27
 -10  -9  -4    1.20    0.17
 -10  -9  -4    1.04    0.16
 -10  -9  -4    1.35    0.17
  10  -9   4    1.74    0.17
  10  -9   4    1.67    0.17
  10  -9   4    1.33    0.21
  10   9   4    1.46    0.28
  10   9   4    1.51    0.30
  11  -9   4    0.49    0.16
 -11  -9  -4    0.71    0.11
 -11  -9  -4    0.73    0.13
  11  -9   4    0.55    0.10
  11   9   4    0.44    0.20
 -12  -9  -4    0.59    0.12
  12  -9   4    0.20    0.14
 -12  -9  -4    0.57    0.10
  12   9   4    0.27    0.17
  15 -10  -4    0.71    0.10
 -15 -10   4    0.67    0.10
 -15 -10   4    0.59    0.13
  15 -10  -4    0.63    0.15
  15  10  -4    0.57    0.21
 -14 -10   4    0.89    0.11
  14 -10  -4    0.64    0.10
  14 -10  -4    0.56    0.10
 -14 -10   4    0.72    0.13
  14 -10  -4    0.88    0.16
  14  10  -4    0.73    0.23
 -13 -10   4    1.48    0.15
 -13 -10   4    1.34    0.17
  13 -10  -4    1.31    0.14
  13 -10  -4    1.04    0.14
  13  10  -4    0.79    0.27
  12 -10  -4    0.36    0.10
 -12 -10   4    0.79    0.15
 -12 -10   4    0.49    0.10
  12 -10  -4    0.47    0.10
 -12 -10   4    0.79    0.10
  12 -10  -4    0.52    0.10
  12  10  -4    0.26    0.23
  11 -10  -4    1.42    0.15
  11 -10  -4    1.33    0.17
  11 -10  -4    1.45    0.16
 -11 -10   4    1.44    0.16
 -11 -10   4    1.32    0.15
  11  10  -4    1.44    0.31
  10 -10  -4    9.49    0.69
  10 -10  -4    8.71    0.68
  10 -10  -4    9.85    0.67
 -10 -10   4    9.99    0.67
 -10 -10   4    9.33    0.68
  10  10  -4   10.85    0.87
   9 -10  -4    9.68    0.65
   9 -10  -4    9.57    0.64
  -9 -10   4    9.15    0.64
  -9 -10   4    9.03    0.63
  -9  10   4    8.73    0.69
  -9  10   4    7.87    0.75
   9  10  -4    9.93    0.83
  -8 -10   4   10.85    0.74
   8 -10  -4   10.73    0.75
   8 -10  -4   10.63    0.74
  -8  10   4   10.98    0.87
   8  10  -4   11.80    0.93
  -8  10   4   10.26    0.86
  -8  10   4   10.28    0.80
   7 -10  -4    2.41    0.19
  -7 -10   4    2.44    0.19
   7 -10  -4    2.47    0.20
  -7  10   4    2.70    0.35
  -7  10   4    2.17    0.28
   7  10  -4    2.32    0.37
  -7  10   4    2.59    0.35
   6 -10  -4    1.17    0.12
  -6 -10   4    1.17    0.11
   6  10  -4    1.21    0.28
  -6  10   4    1.54    0.26
  -6  10   4    1.20    0.20
  -6  10   4    1.52    0.27
   5 -10  -4    0.92    0.10
  -5 -10   4    0.95    0.10
  -5 -10   4    1.18    0.21
  -5  10   4    0.82    0.18
   5  10  -4    1.12    0.26
  -5  10   4    0.92    0.22
   5  10  -4    1.04    0.25
  -5  10   4    0.94    0.21
  -5  10   4    0.99    0.20
  -4 -10   4    3.95    0.38
   4 -10  -4    3.79    0.27
  -4 -10   4    3.70    0.27
  -4  10   4    3.75    0.39
   4  10  -4    3.53    0.41
   4  10  -4    3.57    0.44
   4  10  -4    3.93    0.44
  -4  10   4    3.10    0.42
  -4  10   4    3.86    0.43
  -4  10   4    3.26    0.37
  -3 -10   4    4.40    0.30
  -3 -10   4    5.25    0.42
  -3  10   4    3.69    0.45
  -3  10   4    3.72    0.43
  -3  10   4    3.44    0.40
   3  10  -4    4.31    0.46
   3  10  -4    4.20    0.46
   3  10  -4    3.40    0.43
  -3  10   4    4.55    0.46
  -2 -10   4    4.07    0.28
   2  10  -4    4.42    0.45
  -2  10   4    3.16    0.38
  -2  10   4    3.59    0.41
   2  10  -4    3.68    0.42
  -2  10   4    3.68    0.44
  -2  10   4    3.86    0.46
  -1 -10   4    4.64    0.32
  -1  10   4    4.56    0.51
  -1  10   4    4.07    0.44
   1  10  -4    4.21    0.46
   1  10  -4    4.44    0.47
  -1  10   4    4.25    0.48
  -1  10   4    4.05    0.45
   0 -10   4    3.64    0.27
   0  10   4    4.23    0.48
   0  10  -4    3.75    0.43
   0  10   4    3.69    0.41
   0  10  -4    3.78    0.43
   0  10   4    3.52    0.45
   0  10   4    3.40    0.42
   1 -10   4    0.92    0.10
   1  10   4    0.73    0.21
   1  10   4    0.73    0.22
   1  10   4    1.18    0.28
   1  10   4    0.97    0.25
  -1  10  -4    1.10    0.23
   2 -10   4    1.28    0.13
   2 -10   4    1.30    0.13
   2  10   4    1.35    0.26
   2  10   4    1.29    0.29
   2  10   4    1.41    0.27
   2  10   4    1.12    0.29
   3 -10   4    2.34    0.21
  -3 -10  -4    2.44    0.19
   3  10   4    2.46    0.39
   3  10   4    2.60    0.40
   3  10   4    2.66    0.37
   3  10   4    2.86    0.40
   4 -10   4   10.88    0.77
   4 -10   4   11.12    0.75
  -4 -10  -4   10.52    0.75
   4  10   4   11.06    0.90
   4  10   4   11.37    0.95
   4  10   4   11.20    0.91
   4  10   4   10.61    0.92
   5 -10   4    8.94    0.67
   5 -10   4    9.96    0.66
  -5 -10  -4    9.74    0.66
   5  10   4    9.54    0.81
   5  10   4    8.59    0.80
   5  10   4    9.75    0.87
   5  10   4    8.85    0.83
   6 -10   4   10.24    0.67
  -6 -10  -4    9.47    0.67
   6 -10   4    9.03    0.68
   6 -10   4    9.04    0.68
  -6 -10  -4    9.96    0.66
   6  10   4    9.67    0.83
   6  10   4    8.71    0.81
   6  10   4    9.95    0.88
   7 -10   4    1.16    0.15
  -7 -10  -4    1.39    0.15
   7 -10   4    1.25    0.16
  -7 -10  -4    1.45    0.15
   7 -10   4    1.42    0.16
   7  10   4    0.99    0.33
   7  10   4    1.19    0.29
   7  10   4    0.95    0.26
   8 -10   4    0.71    0.12
   8 -10   4    0.81    0.12
   8 -10   4    0.69    0.13
  -8 -10  -4    0.54    0.10
  -8 -10  -4    0.63    0.11
   8  10   4    0.77    0.26
   8  10   4    0.70    0.23
   8  10   4    0.74    0.32
  -9 -10  -4    1.12    0.17
   9 -10   4    1.46    0.17
   9 -10   4    1.52    0.16
  -9 -10  -4    1.29    0.14
   9  10   4    0.90    0.26
   9  10   4    1.71    0.29
 -10 -10  -4    0.75    0.11
 -10 -10  -4    0.56    0.13
  10 -10   4    0.38    0.15
  10 -10   4    0.69    0.10
  10 -10   4    0.71    0.10
  10  10   4    0.30    0.20
  10  10   4    0.27    0.18
 -11 -10  -4    0.57    0.12
  11 -10   4    0.38    0.14
 -11 -10  -4    0.61    0.10
  11  10   4    0.32    0.17
  13 -11  -4    0.79    0.10
 -13 -11   4    0.88    0.14
 -13 -11   4    0.75    0.11
  13  11  -4    0.46    0.23
  12 -11  -4    0.31    0.09
 -12 -11   4    0.23    0.11
 -12 -11   4    0.41    0.08
  12 -11  -4    0.30    0.08
  12  11  -4    0.24    0.21
  11 -11  -4    1.76    0.25
 -11 -11   4    1.61    0.18
  11 -11  -4    1.87    0.20
  11 -11  -4    2.04    0.18
  11  11  -4    3.06    0.41
 -10 -11   4    5.63    0.47
  10 -11  -4    5.78    0.48
  10 -11  -4    6.91    0.47
  10 -11  -4    6.69    0.48
 -10 -11   4    6.70    0.47
  10  11  -4    7.82    0.67
  -9 -11   4   12.51    0.91
  -9 -11   4   13.12    0.90
   9 -11  -4   13.26    0.92
   9 -11  -4   13.57    0.90
  -9  11   4   13.10    0.95
  -9  11   4   12.34    1.00
   9  11  -4   14.56    1.08
   8 -11  -4    7.53    0.57
  -8 -11   4    7.80    0.57
   8 -11  -4    8.34    0.56
  -8  11   4    8.07    0.70
   8  11  -4    8.38    0.75
  -8  11   4    8.44    0.63
   7 -11  -4    3.96    0.31
  -7 -11   4    3.94    0.30
   7 -11  -4    3.97    0.30
  -7  11   4    4.51    0.48
  -7  11   4    4.80    0.49
  -7  11   4    3.97    0.38
   7  11  -4    4.20    0.51
   6 -11  -4    1.08    0.12
  -6 -11   4    1.09    0.11
  -6  11   4    1.06    0.27
  -6  11   4    0.95    0.19
   6  11  -4    1.17    0.27
  -6  11   4    1.14    0.27
   5 -11  -4    0.61    0.08
  -5 -11   4    0.63    0.08
  -5  11   4    0.71    0.17
  -5  11   4    0.63    0.24
   5  11  -4    0.65    0.24
  -5  11   4    0.78    0.25
   5  11  -4    0.64    0.24
  -4 -11   4    2.07    0.17
   4 -11  -4    2.06    0.17
   4  11  -4    2.58    0.36
   4  11  -4    2.16    0.33
  -4  11   4    1.95    0.29
  -4  11   4    2.01    0.33
   4  11  -4    2.13    0.32
  -4  11   4    2.00    0.34
  -4  11   4    1.97    0.28
  -3 -11   4    3.23    0.36
  -3 -11   4    2.84    0.23
  -3  11   4    2.59    0.36
  -3  11   4    2.60    0.39
  -3  11   4    3.42    0.39
   3  11  -4    3.37    0.41
  -3  11   4    4.17    0.47
   3  11  -4    2.78    0.38
   3  11  -4    2.94    0.40
  -2 -11   4    3.40    0.37
  -2 -11   4    2.72    0.20
   2  11  -4    2.34    0.34
  -2  11   4    2.34    0.34
  -2  11   4    2.10    0.35
   2  11  -4    2.76    0.37
  -2  11   4    1.99    0.34
  -2  11   4    2.81    0.38
  -1 -11   4    3.10    0.24
  -1  11   4    3.07    0.42
  -1  11   4    2.92    0.41
  -1  11   4    3.02    0.41
  -1  11   4    2.74    0.37
   1  11  -4    4.22    0.47
   0 -11   4    2.24    0.18
   0  11   4    2.02    0.34
   0  11   4    2.54    0.37
   0  11   4    1.62    0.32
   0  11   4    2.01    0.30
   1 -11   4    0.54    0.09
   1  11   4    0.77    0.24
   1  11   4    0.72    0.26
   1  11   4    0.78    0.21
   1  11   4    0.71    0.26
   2 -11   4    1.27    0.13
   2 -11   4    1.16    0.13
   2  11   4    1.19    0.25
   2  11   4    0.92    0.30
   2  11   4    1.32    0.29
   2  11   4    1.16    0.31
   3 -11   4    3.80    0.32
   3 -11   4    4.37    0.31
  -3 -11  -4    3.98    0.31
   3  11   4    4.38    0.53
   3  11   4    4.07    0.48
   3  11   4    4.63    0.52
   3  11   4    4.62    0.51
  -4 -11  -4    7.83    0.59
   4 -11   4    8.29    0.61
   4 -11   4    8.64    0.59
   4  11   4    8.62    0.76
   4  11   4    8.59    0.74
   4  11   4    8.10    0.77
   4  11   4    9.22    0.80
   5 -11   4   13.98    0.92
  -5 -11  -4   12.47    0.92
   5 -11   4   13.49    0.95
   5 -11   4   12.63    0.94
   5  11   4   14.35    1.11
   5  11   4   13.33    1.06
   5  11   4   13.73    1.07
   6 -11   4    6.13    0.49
   6 -11   4    6.13    0.48
   6 -11   4    6.69    0.48
  -6 -11  -4    6.72    0.47
  -6 -11  -4    6.60    0.48
   6  11   4    7.64    0.68
   6  11   4    6.59    0.62
   6  11   4    6.53    0.63
   7 -11   4    1.39    0.19
  -7 -11  -4    1.86    0.17
   7 -11   4    1.76    0.18
   7  11   4    2.41    0.38
   7  11   4    1.49    0.29
   7  11   4    1.72    0.31
  -8 -11  -4    0.30    0.08
   8 -11   4    0.49    0.10
   8 -11   4    0.39    0.09
   8  11   4    0.43    0.27
   8  11   4    0.35    0.20
   8  11   4    0.28    0.19
   9 -11   4    0.70    0.11
  -9 -11  -4    0.89    0.11
   9 -11   4    0.89    0.11
  -9 -11  -4    0.65    0.13
   9  11   4    0.71    0.21
   9  11   4    0.61    0.20
 -12 -12   4    0.04    0.09
  12 -12  -4    0.14    0.06
  12  12  -4   -0.08    0.18
  11 -12  -4    0.36    0.09
 -11 -12   4    0.35    0.07
  11 -12  -4    0.40    0.08
  11  12  -4    0.43    0.22
  10 -12  -4    2.24    0.21
 -10 -12   4    2.27    0.20
  10 -12  -4    2.64    0.20
  10  12  -4    3.49    0.43
  -9 -12   4    4.58    0.35
   9 -12  -4    4.87    0.35
  -9  12   4    4.74    0.47
   9  12  -4    5.05    0.55
   8 -12  -4    4.75    0.34
  -8  12   4    4.30    0.47
  -8  12   4    4.33    0.38
   8  12  -4    5.23    0.55
  -7 -12   4    1.88    0.16
   7 -12  -4    2.01    0.16
   7 -12  -4    1.76    0.17
   7  12  -4    1.84    0.34
  -7  12   4    2.47    0.33
  -7  12   4    1.67    0.22
  -6 -12   4    0.22    0.05
   6 -12  -4    0.17    0.06
   6  12  -4    0.09    0.20
  -6  12   4    0.06    0.21
  -6  12   4    0.25    0.19
  -6  12   4    0.18    0.12
  -5 -12   4    0.28    0.06
   5 -12  -4    0.42    0.07
  -5  12   4    0.32    0.14
   5  12  -4    0.33    0.22
  -5  12   4    0.31    0.24
  -5  12   4    0.44    0.22
  -4 -12   4    0.18    0.05
   4 -12  -4    0.14    0.05
  -4  12   4    0.01    0.20
  -4  12   4    0.06    0.13
  -4  12   4    0.29    0.25
   4  12  -4    0.07    0.18
  -3 -12   4    0.36    0.07
  -3  12   4    0.46    0.26
  -3  12   4    0.43    0.23
  -3  12   4    0.28    0.17
  -3  12   4    0.23    0.15
  -2 -12   4    0.45    0.07
  -2  12   4    0.23    0.25
  -2  12   4    0.48    0.23
  -2  12   4    0.22    0.16
  -2  12   4    0.31    0.18
  -1 -12   4    0.37    0.07
  -1  12   4    0.38    0.21
  -1  12   4    0.60    0.24
  -1  12   4    0.57    0.26
  -1  12   4    0.21    0.15
   0 -12   4    0.15    0.06
   0  12   4    0.41    0.25
   0  12   4    0.09    0.19
   0  12   4    0.32    0.22
   0  12   4    0.23    0.17
   1 -12   4    0.34    0.07
   1  12   4    0.61    0.27
   1  12   4    0.28    0.20
   1  12   4    0.44    0.19
   1  12   4    0.31    0.24
   2 -12   4    0.35    0.07
   2 -12   4    0.25    0.07
   2  12   4    0.16    0.24
   2  12   4    0.49    0.28
   2  12   4    0.31    0.18
   2  12   4   -0.02    0.19
   3 -12   4    2.05    0.19
   3 -12   4    2.27    0.19
   3  12   4    2.23    0.37
   3  12   4    2.20    0.34
   3  12   4    2.00    0.32
   3  12   4    2.12    0.38
   4 -12   4    5.17    0.37
   4 -12   4    4.51    0.38
   4  12   4    5.11    0.56
   4  12   4    4.93    0.53
   4  12   4    5.04    0.57
   4  12   4    5.46    0.52
   5 -12   4    4.57    0.38
   5 -12   4    5.19    0.37
   5  12   4    5.57    0.57
   5  12   4    5.47    0.51
   5  12   4    5.01    0.53
   6 -12   4    2.27    0.21
   6 -12   4    2.47    0.21
   6  12   4    2.39    0.34
   6  12   4    2.66    0.39
   6  12   4    2.49    0.35
   7 -12   4    0.35    0.08
  -7 -12  -4    0.26    0.08
   7 -12   4    0.19    0.08
   7  12   4    0.09    0.17
   7  12   4    0.28    0.24
   7  12   4    0.12    0.16
   8 -12   4    0.15    0.07
   8  12   4    0.06    0.15
   8  12   4   -0.05    0.16
   9  13  -4    0.86    0.24
   8 -13  -4    0.68    0.08
   8  13  -4    0.63    0.23
   7 -13  -4    0.00    0.05
  -7  13   4   -0.08    0.15
   7  13  -4   -0.16    0.18
   6  13  -4    0.85    0.23
  -6  13   4    0.31    0.19
  -5  13   4    1.53    0.29
  -5  13   4    1.93    0.31
   5  13  -4    1.85    0.30
  -4  13   4    0.97    0.24
  -4  13   4    0.39    0.18
   4  13  -4    0.81    0.23
  -4  13   4    0.88    0.26
  -3  13   4    0.12    0.19
  -3  13   4    0.15    0.13
  -3  13   4    0.04    0.22
  -2  13   4    0.38    0.22
  -2  13   4    0.16    0.14
  -2  13   4    0.16    0.15
  -2  13   4    0.27    0.24
  -1  13   4    0.02    0.24
  -1  13   4    0.30    0.21
  -1  13   4    0.08    0.14
  -1  13   4    0.06    0.15
   0  13   4    0.50    0.28
   0  13   4    0.74    0.20
   0  13   4    0.38    0.24
   0  13   4    0.88    0.22
   1 -13   4    1.60    0.16
   1  13   4    2.54    0.37
   1  13   4    2.52    0.39
   1  13   4    2.52    0.33
   1  13   4    1.83    0.28
   2 -13   4    0.47    0.08
   2  13   4    0.62    0.25
   2  13   4    0.78    0.23
   2  13   4    0.65    0.20
   2  13   4    0.29    0.26
   3 -13   4   -0.02    0.05
   3  13   4   -0.12    0.20
   3  13   4   -0.08    0.22
   3  13   4    0.12    0.19
   3  13   4   -0.04    0.16
   4 -13   4    0.73    0.09
   4  13   4    0.71    0.22
   4  13   4    0.62    0.24
   4  13   4    0.61    0.20
   5 -13   4    0.97    0.12
   5 -13   4    0.97    0.12
   5  13   4    0.75    0.21
   5  13   4    0.83    0.22
   5  13   4    1.29    0.28
  -4  14   4    2.23    0.30
  -3  14   4    0.29    0.18
  -3  14   4    0.61    0.21
  -2  14   4   -0.01    0.17
  -2  14   4    0.02    0.20
  -1  14   4    0.40    0.22
  -1  14   4    0.50    0.23
   0  14   4    1.84    0.32
   0  14   4    2.28    0.33
 -21   0   5    1.66    0.28
 -20   0   5    3.42    0.42
 -19   0   5    4.38    0.51
 -18   0   5    7.06    0.62
  18   0  -5    5.12    0.69
 -17   0   5    5.27    0.55
 -17   0   5    5.21    0.67
 -16   0   5    0.58    0.21
 -16   0   5    0.57    0.27
 -15   0   5    3.52    0.48
 -15   0   5    3.58    0.40
 -14   0   5    4.29    0.42
 -14   0   5    4.37    0.53
 -13   0   5   18.69    1.41
 -12   0   5   13.75    1.07
 -11   0   5    2.57    0.32
 -10   0   5   14.81    1.09
   8   0  -5    2.74    0.25
  -8   0   5    3.33    0.28
  -7   0   5   18.36    1.28
   7   0  -5   15.56    1.21
  -7   0   5   19.11    1.22
  -6   0   5   26.07    1.72
  -6   0   5   24.17    1.77
  -5   0   5   13.89    0.92
  -5   0   5   12.55    0.97
  -4   0   5   40.66    2.73
  -4   0   5   40.71    2.78
  -3   0   5   39.05    2.67
  -3   0   5   39.25    2.62
  -2   0   5   40.23    2.73
  -1   0   5   43.72    2.85
  -1   0   5   40.23    2.86
   0   0   5   11.61    0.91
   0   0   5   14.39    0.94
   1   0   5   23.14    1.64
   1   0   5   24.69    1.67
   2   0   5   18.89    1.31
   2   0   5   17.75    1.27
   3   0   5    3.15    0.28
   3   0   5    3.08    0.32
   4   0   5    5.66    0.48
   4   0   5    5.02    0.42
   6   0   5    2.89    0.37
   7   0   5   12.86    1.03
   9   0   5    4.13    0.39
  10   0   5    3.71    0.38
  11   0   5    0.82    0.20
  12   0   5    5.25    0.50
  13   0   5    6.53    0.58
  14   0   5    4.08    0.44
  14   0   5    3.98    0.42
  15   0   5    3.93    0.42
  16   0   5    1.67    0.26
 -21  -1   5    0.64    0.22
 -21   1   5    0.68    0.22
 -20  -1   5    2.30    0.34
 -20   1   5    2.26    0.36
 -19  -1   5    3.45    0.43
 -19   1   5    3.01    0.42
 -18  -1   5    3.25    0.41
  18   1  -5    2.80    0.41
 -18   1   5    3.09    0.42
 -17  -1   5    0.70    0.23
 -17   1   5    0.85    0.26
 -17   1   5    0.68    0.31
  17   1  -5    0.64    0.23
 -16  -1   5    1.54    0.33
 -16  -1   5    1.60    0.27
 -16   1   5    2.03    0.39
 -16   1   5    1.34    0.28
 -15  -1   5    0.62    0.25
 -15  -1   5    0.56    0.17
 -15   1   5    0.74    0.21
 -15   1   5    0.68    0.27
 -14  -1   5    5.89    0.46
 -14  -1   5    6.94    0.61
 -14  -1   5    6.28    0.53
 -14   1   5    7.10    0.65
 -14   1   5    6.80    0.56
  14   1  -5    5.07    0.85
 -13  -1   5    7.88    0.68
 -13   1   5    7.56    0.72
 -12  -1   5    6.55    0.56
 -12   1   5    5.46    0.58
 -11  -1   5    1.42    0.22
 -11   1   5    1.16    0.24
 -10  -1   5   13.40    0.92
 -10  -1   5   13.45    0.98
 -10   1   5   13.36    1.02
   9  -1  -5    7.21    0.55
  -9  -1   5    7.08    0.55
  -9  -1   5    6.94    0.49
  -9   1   5    7.18    0.59
   8  -1  -5    0.79    0.13
  -8  -1   5    0.62    0.11
  -8  -1   5    0.61    0.15
  -8   1   5    0.28    0.13
   7  -1  -5   15.72    1.22
  -7  -1   5   18.87    1.25
  -7  -1   5   19.79    1.21
  -7   1   5   19.43    1.23
   7   1  -5   15.93    1.18
   7   1  -5   15.90    1.18
  -6  -1   5    8.17    0.63
  -6  -1   5    8.69    0.58
  -6   1   5    9.29    0.61
   6   1  -5    7.15    0.57
  -5  -1   5    7.22    0.55
  -5  -1   5    7.27    0.51
  -5   1   5    8.29    0.61
   5   1  -5    5.91    0.51
  -5   1   5    8.65    0.54
  -4  -1   5    0.90    0.10
  -4  -1   5    1.12    0.15
   4   1  -5    0.86    0.10
  -4   1   5    1.01    0.19
  -4   1   5    0.92    0.12
  -3  -1   5   18.79    1.34
  -3  -1   5   18.80    1.37
  -3  -1   5   21.78    1.38
  -3   1   5   22.78    1.42
   3   1  -5   17.56    1.35
  -2  -1   5   17.42    1.36
  -2  -1   5   21.52    1.40
  -2  -1   5   20.58    1.40
  -2   1   5   21.71    1.43
  -1  -1   5    0.67    0.12
  -1  -1   5    0.82    0.13
  -1   1   5    1.00    0.16
   0  -1   5    7.09    0.56
   0  -1   5    8.22    0.58
   0   1   5    8.44    0.62
   0   1   5    7.00    0.58
   1  -1   5    8.75    0.65
   1  -1   5    7.90    0.63
   1   1   5   10.29    0.70
   1   1   5    8.14    0.64
   2  -1   5   17.64    1.28
   2  -1   5   17.44    1.29
   2   1   5   20.37    1.35
   2   1   5   18.29    1.29
   3  -1   5    0.62    0.13
  -3  -1  -5    0.71    0.08
   3  -1   5    0.44    0.11
   3   1   5    0.45    0.16
   3   1   5    0.56    0.12
   4  -1   5    7.38    0.55
   4  -1   5    7.74    0.58
  -4  -1  -5    6.95    0.49
   4   1   5    7.62    0.62
   4   1   5    5.97    0.53
   5  -1   5   13.51    0.98
  -5  -1  -5   13.90    0.93
   5  -1   5   13.49    1.02
   5   1   5   13.31    1.05
  -6  -1  -5    2.12    0.18
   6  -1   5    1.75    0.28
  -6  -1  -5    1.98    0.17
   6   1   5    1.60    0.31
   7  -1   5    6.09    0.58
   7   1   5    6.40    0.63
   9  -1   5    6.35    0.53
  -9  -1  -5    6.91    0.48
   9   1   5    6.14    0.54
 -10  -1  -5    0.62    0.11
  10  -1   5    0.90    0.17
  10   1   5    0.72    0.18
  11  -1   5    1.86    0.27
  11   1   5    1.91    0.28
  12  -1   5    1.13    0.24
  12   1   5    1.04    0.23
  13  -1   5    3.48    0.41
  13   1   5    3.45    0.40
  13   1   5    3.49    0.40
  14  -1   5    3.41    0.39
  14   1   5    3.08    0.36
  14   1   5    3.08    0.39
  15  -1   5    2.10    0.30
  15   1   5    1.70    0.26
  15   1   5    2.33    0.30
  16  -1   5    0.83    0.19
  16   1   5    0.67    0.19
 -21  -2   5    0.29    0.19
 -21   2   5    0.25    0.20
 -20  -2   5    0.30    0.20
 -20   2   5    0.27    0.22
 -19  -2   5    0.43    0.23
  19   2  -5    0.39    0.23
 -19   2   5    0.50    0.25
 -18  -2   5    0.01    0.19
  18   2  -5    0.22    0.22
 -18   2   5    0.02    0.23
 -17  -2   5    0.03    0.19
  17   2  -5    0.67    0.23
 -17   2   5    0.30    0.24
 -17   2   5    0.55    0.31
  16  -2  -5    0.40    0.17
 -16  -2   5    0.15    0.16
 -16   2   5    0.40    0.29
  16   2  -5    0.42    0.20
 -16   2   5    0.23    0.21
 -15  -2   5    1.49    0.17
 -15  -2   5    1.41    0.23
  15  -2  -5    1.89    0.21
 -15  -2   5    1.25    0.30
 -15   2   5    1.33    0.27
 -15   2   5    1.07    0.31
 -14  -2   5    2.09    0.25
 -14  -2   5    1.82    0.18
  14  -2  -5    1.72    0.22
 -14  -2   5    1.61    0.30
 -14   2   5    1.98    0.36
 -14   2   5    1.63    0.28
  14   2  -5    1.94    0.59
 -13  -2   5    1.01    0.12
 -13  -2   5    1.18    0.15
 -13  -2   5    1.26    0.19
 -13  -2   5    0.95    0.22
 -13   2   5    1.04    0.29
  13   2  -5    0.54    0.35
 -13   2   5    1.12    0.24
 -12  -2   5    0.61    0.16
 -12  -2   5    0.61    0.09
 -12  -2   5    0.62    0.08
 -12   2   5    0.27    0.20
  12   2  -5    0.62    0.34
  11  -2  -5    8.03    0.62
 -11  -2   5    9.21    0.62
 -11  -2   5    9.37    0.69
 -11  -2   5    9.15    0.61
 -11   2   5    9.58    0.77
 -10  -2   5   24.47    1.66
  10  -2  -5   25.72    1.74
 -10  -2   5   24.07    1.71
  10  -2  -5   24.60    1.66
 -10   2   5   23.85    1.77
   9  -2  -5   63.00    4.25
   9  -2  -5   61.80    4.18
  -9  -2   5   62.96    4.17
  -9  -2   5   62.61    4.21
  -9   2   5   62.06    4.27
   8  -2  -5    7.60    0.61
  -8  -2   5    8.36    0.58
  -8  -2   5    8.11    0.54
  -8  -2   5    7.35    0.61
   8  -2  -5    7.69    0.54
  -8   2   5    7.81    0.63
   7  -2  -5    1.30    0.11
   7  -2  -5    1.39    0.18
  -7  -2   5    1.09    0.17
  -7  -2   5    1.21    0.14
  -7  -2   5    1.45    0.11
  -7   2   5    1.39    0.22
  -6  -2   5    8.99    0.64
  -6  -2   5    8.56    0.61
  -6   2   5    8.30    0.66
  -5  -2   5    0.04    0.06
  -5  -2   5    0.15    0.05
   5   2  -5    0.14    0.03
  -5   2   5    0.18    0.11
  -4  -2   5    7.13    0.51
  -4  -2   5    6.65    0.49
  -4  -2   5    7.11    0.49
  -4   2   5    6.83    0.59
   4   2  -5    6.49    0.48
  -4   2   5    6.79    0.52
  -3  -2   5    2.88    0.22
  -3  -2   5    2.77    0.25
  -3  -2   5    2.64    0.24
  -3   2   5    3.09    0.27
   3   2  -5    2.44    0.23
  -3   2   5    3.97    0.36
  -2  -2   5    3.23    0.28
  -2  -2   5    2.65    0.25
  -2   2   5    3.87    0.36
  -1  -2   5    7.30    0.54
  -1  -2   5    7.56    0.54
   1   2  -5    6.80    0.57
  -1   2   5    7.28    0.59
   0  -2   5    0.19    0.08
   0  -2   5    0.02    0.07
   0   2  -5    0.10    0.07
   0   2   5   -0.01    0.10
  -1  -2  -5    8.08    0.59
   1  -2   5    8.13    0.63
   1  -2   5    8.29    0.63
   1   2   5    9.36    0.67
  -2  -2  -5    1.35    0.11
   2  -2   5    1.36    0.18
   2  -2   5    1.31    0.18
   2   2   5    1.34    0.28
   2   2   5    1.09    0.19
   3  -2   5    7.96    0.60
   3  -2   5    7.37    0.53
  -3  -2  -5    7.63    0.53
   3  -2   5    7.51    0.59
   3   2   5    7.37    0.60
   3   2   5    8.01    0.71
   4  -2   5   61.53    4.30
   4  -2   5   62.14    4.28
  -4  -2  -5   66.52    4.22
   4  -2   5   62.24    4.22
  -5  -2  -5   26.12    1.68
  -5  -2  -5   23.43    1.67
   5  -2   5   24.94    1.77
   5  -2   5   25.47    1.75
   6  -2   5    8.91    0.76
   6  -2   5    9.57    0.73
  -6  -2  -5    9.83    0.66
  -6  -2  -5    9.32    0.65
  -7  -2  -5    0.60    0.08
  -7  -2  -5    0.55    0.09
  -8  -2  -5    1.14    0.12
  -8  -2  -5    1.05    0.13
  -8  -2  -5    1.23    0.15
   8  -2   5    0.90    0.17
   8   2   5    1.16    0.21
  -9  -2  -5    1.96    0.18
   9  -2   5    1.56    0.22
  -9  -2  -5    2.21    0.20
  -9   2  -5    1.36    0.27
   9   2   5    1.82    0.26
  10  -2   5    1.36    0.21
 -10   2  -5    1.06    0.25
  10   2   5    1.22    0.22
 -11  -2  -5    0.66    0.11
  11  -2   5    0.39    0.16
 -11   2  -5    0.25    0.21
  11   2   5    0.14    0.16
  11   2   5    0.49    0.19
  12  -2   5    0.30    0.18
  12   2   5    0.20    0.17
  12   2   5    0.25    0.17
 -12   2  -5   -0.11    0.20
  12   2   5    0.14    0.38
  13  -2   5   -0.05    0.17
  13   2   5   -0.13    0.15
 -13   2  -5    0.15    0.20
  13   2   5   -0.13    0.15
  14  -2   5    0.53    0.21
 -14   2  -5    0.29    0.22
  14   2   5    0.54    0.19
  14   2   5    0.31    0.19
  15  -2   5    0.53    0.19
  15   2   5    0.24    0.16
  15   2   5    0.18    0.18
  16  -2   5    0.35    0.15
  16   2   5    0.09    0.16
  16   2   5    0.23    0.13
 -20  -3   5    0.10    0.19
 -20   3   5    0.23    0.23
 -19  -3   5    0.08    0.18
 -19   3   5    0.12    0.24
  19   3  -5    0.07    0.21
  18  -3  -5    0.28    0.13
 -18  -3   5    0.21    0.19
 -18   3   5    0.01    0.24
  18   3  -5    0.07    0.21
  17  -3  -5    0.47    0.15
 -17  -3   5    0.90    0.23
  17   3  -5    0.71    0.26
 -17   3   5    0.94    0.28
 -17   3   5    0.69    0.34
 -16  -3   5    1.44    0.17
 -16  -3   5    1.09    0.22
  16  -3  -5    0.87    0.17
  16   3  -5    1.56    0.28
 -16   3   5    1.15    0.29
 -16   3   5    1.31    0.37
  15  -3  -5    1.44    0.19
 -15  -3   5    0.84    0.20
 -15  -3   5    1.07    0.15
 -15  -3   5    1.55    0.16
 -15   3   5    1.19    0.27
 -15   3   5    0.85    0.33
  15   3  -5    1.77    0.27
 -14  -3   5    0.60    0.09
  14  -3  -5    0.88    0.10
 -14  -3   5    0.34    0.13
 -14  -3   5    0.47    0.11
 -14  -3   5    0.47    0.19
  14   3  -5    0.83    0.21
 -14   3   5    0.58    0.28
 -14   3   5    0.59    0.22
  14   3  -5    0.67    0.46
 -13  -3   5    0.17    0.05
 -13  -3   5    0.14    0.15
 -13  -3   5    0.15    0.06
 -13  -3   5    0.26    0.12
 -13  -3   5    0.16    0.07
  13  -3  -5    0.05    0.06
  13   3  -5   -0.01    0.30
 -13   3   5    0.14    0.20
 -13   3   5    0.28    0.18
  12  -3  -5    4.34    0.31
 -12  -3   5    4.11    0.31
 -12  -3   5    4.40    0.32
 -12  -3   5    4.29    0.40
 -12   3   5    3.98    0.52
  12   3  -5    3.95    0.71
 -11  -3   5   26.22    1.68
 -11  -3   5   24.19    1.67
 -11  -3   5   26.45    1.75
  11  -3  -5   24.01    1.67
  11  -3  -5   26.11    1.69
  11  -3  -5   23.75    1.78
 -11   3   5   22.75    1.82
  11   3  -5   25.17    2.06
  10  -3  -5   41.69    2.90
 -10  -3   5   44.17    2.85
  10  -3  -5   43.69    2.80
  10  -3  -5   38.82    2.79
 -10  -3   5   44.14    2.80
 -10  -3   5   41.46    2.79
 -10   3   5   39.12    2.92
  10   3  -5   40.43    3.14
   9  -3  -5   52.21    3.50
   9  -3  -5   53.56    3.41
  -9  -3   5   52.96    3.45
  -9  -3   5   50.85    3.41
   9   3  -5   47.41    3.70
  -9   3   5   47.74    3.52
  -8  -3   5   76.39    5.05
   8  -3  -5   75.98    5.11
  -8  -3   5   78.65    5.02
   8  -3  -5   76.20    5.03
  -8   3   5   70.80    5.12
   8   3  -5   72.97    5.31
  -7  -3   5    5.70    0.45
   7  -3  -5    5.68    0.41
  -7  -3   5    5.98    0.44
  -7  -3   5    5.76    0.40
   7  -3  -5    5.95    0.49
  -7   3   5    6.43    0.53
  -6  -3   5    2.35    0.21
  -6  -3   5    2.40    0.18
   6  -3  -5    2.40    0.18
   6  -3  -5    2.66    0.27
  -6  -3   5    2.28    0.22
  -6   3   5    2.40    0.30
  -5  -3   5   27.14    1.77
  -5  -3   5   26.32    1.79
  -5  -3   5   25.85    1.81
   5  -3  -5   26.47    1.77
   5   3  -5   28.06    2.01
  -5   3   5   24.81    1.85
  -4  -3   5   13.73    0.91
  -4  -3   5   13.70    0.92
  -4  -3   5   12.86    0.94
  -4   3   5   11.82    0.96
   4   3  -5   12.49    0.91
   4   3  -5   14.87    1.11
  -3  -3   5    5.63    0.43
  -3  -3   5    5.14    0.40
   3   3  -5    5.80    0.56
  -3   3   5    5.10    0.44
  -2  -3   5    6.04    0.45
  -2  -3   5    5.94    0.47
   2   3  -5    5.73    0.56
  -1  -3   5   14.67    1.01
  -1  -3   5   14.40    1.03
   1   3  -5   13.83    1.09
   0  -3   5   26.84    1.80
   0  -3   5   26.75    1.82
   0  -3   5   26.42    1.76
   0   3  -5   24.77    1.85
   1  -3   5    2.17    0.25
   1  -3   5    2.38    0.17
   1  -3   5    2.17    0.23
  -1  -3  -5    2.45    0.17
   1   3   5    2.17    0.39
   2  -3   5    5.96    0.48
  -2  -3  -5    5.64    0.41
   2  -3   5    5.64    0.41
   2  -3   5    5.94    0.49
   2   3   5    6.97    0.67
  -3  -3  -5   75.23    4.93
   3  -3   5   74.48    5.00
   3  -3   5   74.38    5.01
   3  -3   5   74.88    4.93
   3   3   5   70.19    5.15
   4  -3   5   48.96    3.42
  -4  -3  -5   53.31    3.34
   4  -3   5   50.68    3.34
   4  -3   5   49.60    3.42
   4   3   5   46.54    3.57
   5  -3   5   40.75    2.91
   5  -3   5   41.84    2.90
   5  -3   5   42.38    2.82
   5  -3   5   39.99    2.81
  -5  -3  -5   41.49    2.81
  -5  -3  -5   45.47    2.82
   6  -3   5   22.69    1.82
   6  -3   5   24.91    1.79
   6  -3   5   25.22    1.72
  -6  -3  -5   26.89    1.70
  -6  -3  -5   26.39    1.69
   6  -3   5   24.22    1.69
  -7  -3  -5    4.95    0.36
  -7  -3  -5    4.66    0.35
  -8  -3  -5    0.09    0.06
   8  -3   5    0.15    0.07
  -8  -3  -5    0.10    0.06
  -8  -3  -5    0.07    0.08
   8  -3   5    0.11    0.11
  -8   3  -5    0.39    0.21
   8   3   5    0.10    0.16
   8   3   5    0.24    0.15
  -9  -3  -5    0.53    0.09
   9  -3   5    0.51    0.14
  -9  -3  -5    0.54    0.10
  -9  -3  -5    0.77    0.10
   9   3   5    0.40    0.17
   9   3   5    0.12    0.24
   9   3   5    0.23    0.15
  -9   3  -5    0.14    0.20
  10  -3   5    1.02    0.18
  10   3   5    0.74    0.20
 -10   3  -5    0.26    0.22
  10   3   5    1.25    0.26
  10   3   5    0.61    0.18
 -11  -3  -5    1.12    0.15
  11  -3   5    1.03    0.21
  11   3   5    0.83    0.22
  11   3   5    0.66    0.25
 -11   3  -5    0.52    0.24
  11   3   5    0.67    0.23
  12  -3   5    1.11    0.24
 -12  -3  -5    0.67    0.12
  12   3   5    0.86    0.23
 -12   3  -5    0.71    0.26
  12   3   5    1.15    0.25
  13  -3   5    0.26    0.19
  13   3   5    0.22    0.19
  13   3   5    0.36    0.18
 -13   3  -5    0.21    0.22
  14  -3   5    0.03    0.17
 -14   3  -5    0.02    0.20
  14   3   5    0.11    0.17
  14   3   5   -0.06    0.14
  15  -3   5    0.08    0.16
  15   3   5    0.37    0.18
  15   3   5    0.17    0.14
 -20  -4   5    0.24    0.18
  20  -4  -5    0.24    0.16
  20   4  -5    0.52    0.34
  20   4  -5    0.46    0.17
 -20   4   5    0.05    0.22
  19  -4  -5    0.09    0.13
 -19  -4   5   -0.11    0.16
 -19   4   5   -0.34    0.20
  19   4  -5   -0.16    0.21
  19   4  -5   -0.07    0.16
 -18  -4   5    0.30    0.19
  18  -4  -5    0.05    0.13
  18   4  -5    0.27    0.21
 -18   4   5    0.26    0.25
 -17  -4   5    1.65    0.20
  17  -4  -5    1.24    0.21
 -17  -4   5    1.93    0.27
  17   4  -5    1.40    0.31
 -17   4   5    1.55    0.33
 -16  -4   5    1.71    0.20
 -16  -4   5    1.85    0.19
  16  -4  -5    1.24    0.20
 -16  -4   5    1.81    0.26
 -16   4   5    1.46    0.33
  16   4  -5    1.01    0.28
 -16   4   5    1.00    0.38
 -15  -4   5    0.72    0.13
 -15  -4   5    1.01    0.12
 -15  -4   5    0.94    0.19
  15  -4  -5    0.83    0.11
 -15   4   5    0.59    0.25
 -15   4   5    0.68    0.34
  15   4  -5    0.95    0.25
 -14  -4   5    0.33    0.07
 -14  -4   5    0.50    0.14
  14  -4  -5    0.13    0.06
 -14  -4   5    0.30    0.08
 -14  -4   5    0.39    0.09
  14   4  -5    0.19    0.17
 -14   4   5    0.42    0.25
 -14   4   5    0.23    0.22
 -13  -4   5    0.74    0.19
  13  -4  -5    0.91    0.10
 -13  -4   5    0.82    0.10
 -13  -4   5    0.85    0.11
 -13  -4   5    0.86    0.12
  13  -4  -5    0.94    0.12
 -13   4   5    0.78    0.25
  13   4  -5    1.01    0.21
  13   4  -5    0.98    0.48
 -13   4   5    0.98    0.31
  12  -4  -5    7.11    0.50
 -12  -4   5    6.72    0.48
  12  -4  -5    7.16    0.49
 -12  -4   5    6.71    0.57
 -12  -4   5    7.20    0.50
  12  -4  -5    6.81    0.48
  12   4  -5    6.86    0.59
  12   4  -5    6.64    0.95
 -12   4   5    6.21    0.68
 -11  -4   5   15.67    1.10
 -11  -4   5   16.85    1.11
  11  -4  -5   17.60    1.12
  11  -4  -5   15.95    1.23
 -11  -4   5   15.78    1.16
  11  -4  -5   15.63    1.10
 -11   4   5   15.64    1.28
  11   4  -5   16.93    1.58
  10  -4  -5   35.56    2.51
  10  -4  -5   38.84    2.53
 -10  -4   5   37.13    2.52
  10  -4  -5   37.45    2.64
 -10  -4   5   39.13    2.52
 -10  -4   5   38.43    2.57
  10   4  -5   37.03    2.94
 -10   4   5   36.86    2.68
   9  -4  -5   51.12    3.31
   9  -4  -5   46.15    3.30
  -9  -4   5   51.76    3.31
  -9  -4   5   48.32    3.30
  -9  -4   5   52.61    3.35
   9  -4  -5   50.20    3.43
  -9   4   5   47.51    3.45
   9   4  -5   47.84    3.68
  -8  -4   5   50.34    3.38
  -8  -4   5   52.64    3.34
   8  -4  -5   48.84    3.45
   8  -4  -5   50.64    3.35
  -8   4   5   48.64    3.47
   8   4  -5   48.12    3.69
  -7  -4   5   26.71    1.70
   7  -4  -5   25.08    1.70
   7  -4  -5   24.82    1.80
  -7  -4   5   25.67    1.73
  -7  -4   5   25.71    1.74
   7   4  -5   22.53    1.99
  -7   4   5   25.52    1.82
  -6  -4   5    5.09    0.39
   6  -4  -5    5.45    0.47
  -6  -4   5    5.14    0.36
  -6  -4   5    4.74    0.41
   6  -4  -5    5.22    0.36
  -6   4   5    4.62    0.48
   6   4  -5    6.24    0.68
  -5  -4   5   30.06    2.13
   5  -4  -5   31.59    2.08
  -5  -4   5   31.07    2.11
  -5  -4   5   31.15    2.08
   5   4  -5   35.27    2.40
  -5   4   5   27.98    2.17
   4  -4  -5   12.49    0.82
  -4  -4   5   12.26    0.82
  -4  -4   5   11.86    0.84
  -4  -4   5   12.10    0.85
  -4  -4   5   12.00    0.88
   4   4  -5   13.48    1.10
  -4   4   5   10.58    0.90
  -3  -4   5   12.69    0.92
  -3  -4   5   12.92    0.95
  -3  -4   5   13.69    0.89
   3   4  -5   13.40    1.12
  -2  -4   5   13.07    0.88
  -2  -4   5   12.99    0.92
  -2  -4   5   13.21    0.95
   2   4  -5   13.03    1.09
  -1  -4   5   12.59    0.90
  -1  -4   5   12.62    0.85
  -1  -4   5   13.21    0.93
   1   4  -5   11.71    1.02
   0  -4   5   32.67    2.13
   0  -4  -5   30.26    2.03
   0  -4   5   31.50    2.04
   0  -4   5   31.22    2.10
   0   4   5   29.73    2.32
   0   4  -5   27.26    2.18
   1  -4   5    5.59    0.47
  -1  -4  -5    5.37    0.36
   1  -4   5    4.96    0.43
   1  -4   5    5.28    0.37
   1   4   5    4.44    0.62
   2  -4   5   23.56    1.70
  -2  -4  -5   24.71    1.61
   2  -4   5   23.70    1.68
   2  -4   5   24.22    1.62
   2   4   5   23.59    1.90
  -3  -4  -5   48.91    3.25
   3  -4   5   48.52    3.26
   3  -4   5   48.98    3.34
   3  -4   5   48.61    3.35
   3   4   5   48.41    3.55
   4  -4   5   48.20    3.36
   4  -4   5   46.77    3.27
   4  -4   5   50.81    3.28
  -4  -4  -5   52.81    3.27
  -4  -4  -5   46.36    3.26
   4  -4   5   48.78    3.37
   4   4   5   48.78    3.59
   5  -4   5   36.91    2.45
   5  -4   5   33.63    2.54
  -5  -4  -5   37.36    2.44
   5  -4   5   35.07    2.44
  -5  -4  -5   38.67    2.45
   5  -4   5   36.65    2.55
  -6  -4  -5   18.16    1.13
   6  -4   5   15.05    1.12
   6  -4   5   16.23    1.13
  -6  -4  -5   17.10    1.12
   6  -4   5   16.16    1.24
   7  -4   5    6.52    0.48
  -7  -4  -5    7.22    0.48
   7  -4   5    6.18    0.52
  -7  -4  -5    7.28    0.49
   7  -4   5    6.97    0.48
   7  -4   5    6.66    0.61
   7  -4   5    5.88    0.52
   7   4   5    6.32    0.58
   7   4   5    8.81    0.78
   8  -4   5    0.80    0.10
  -8  -4  -5    1.08    0.13
  -8  -4  -5    0.93    0.11
  -8  -4  -5    0.87    0.12
   8  -4   5    1.04    0.12
   8  -4   5    0.82    0.16
   8   4   5    0.78    0.25
   8   4   5    0.96    0.22
  -8   4  -5    1.19    0.28
   8   4   5    0.92    0.22
  -9  -4  -5    0.13    0.09
   9  -4   5    0.43    0.08
  -9  -4  -5    0.27    0.08
   9  -4   5    0.41    0.14
  -9  -4  -5    0.25    0.08
   9   4   5    0.30    0.23
   9   4   5    0.55    0.19
   9   4   5    0.40    0.18
  -9   4  -5    0.20    0.23
  10  -4   5    0.92    0.19
 -10  -4  -5    0.76    0.13
 -10  -4  -5    0.92    0.13
 -10  -4  -5    0.98    0.12
  10   4   5    0.86    0.23
 -10   4  -5    0.46    0.25
  10   4   5    0.67    0.22
  10   4   5    0.77    0.27
  11  -4   5    2.07    0.28
 -11  -4  -5    1.11    0.17
 -11  -4  -5    1.49    0.18
  11   4   5    2.07    0.31
 -11   4  -5    1.15    0.30
  11   4   5    1.70    0.28
  11   4   5    2.06    0.35
  12  -4   5    2.00    0.30
 -12   4  -5    1.39    0.32
  12   4   5    2.27    0.33
  12   4   5    2.17    0.33
 -13  -4  -5    0.08    0.09
  13  -4   5    0.39    0.18
  13   4   5    0.20    0.19
  13   4   5    0.14    0.17
 -14  -4  -5   -0.06    0.17
  14  -4   5    0.05    0.15
  14   4   5   -0.02    0.17
  14   4   5    0.10    0.15
  15  -4   5    0.26    0.15
  15   4   5    0.10    0.14
 -20  -5   5    0.31    0.17
  20  -5  -5    0.09    0.12
 -20   5   5    0.14    0.21
  20   5  -5    0.09    0.16
  20   5  -5    0.19    0.20
  19  -5  -5    0.18    0.13
 -19  -5   5    0.56    0.19
  19   5  -5    0.34    0.19
  19   5  -5    0.33    0.22
 -19   5   5    0.08    0.24
  18  -5  -5   -0.20    0.12
 -18  -5   5   -0.20    0.10
 -18  -5   5    0.12    0.16
  18   5  -5    0.11    0.22
  18   5  -5    0.24    0.20
 -18   5   5   -0.01    0.25
  17  -5  -5    0.25    0.13
 -17  -5   5    0.08    0.10
 -17  -5   5    0.23    0.17
 -17   5   5    0.09    0.25
  17   5  -5    0.17    0.20
  17   5  -5    0.09    0.19
  16  -5  -5    1.25    0.16
 -16  -5   5    1.92    0.27
 -16  -5   5    1.84    0.18
  16  -5  -5    1.39    0.20
 -16  -5   5    1.56    0.20
 -16   5   5    1.20    0.33
  16   5  -5    1.22    0.31
 -15  -5   5    0.42    0.11
 -15  -5   5    0.34    0.09
 -15  -5   5    0.37    0.09
 -15  -5   5    0.27    0.15
  15  -5  -5    0.40    0.08
  15   5  -5    0.43    0.22
 -15   5   5    0.31    0.26
  14  -5  -5    0.34    0.08
 -14  -5   5    0.26    0.09
  14  -5  -5    0.37    0.07
 -14  -5   5    0.29    0.08
 -14  -5   5    0.08    0.12
 -14  -5   5    0.16    0.07
 -14   5   5    0.30    0.30
 -14   5   5    0.02    0.23
  14   5  -5    0.19    0.20
 -13  -5   5    0.43    0.10
  13  -5  -5    0.56    0.09
 -13  -5   5    0.59    0.09
  13  -5  -5    0.66    0.08
 -13  -5   5    0.57    0.09
 -13   5   5    0.12    0.26
 -13   5   5    0.41    0.24
  13   5  -5    0.65    0.22
  12  -5  -5    2.54    0.23
 -12  -5   5    2.32    0.21
 -12  -5   5    2.20    0.30
  12  -5  -5    2.84    0.22
 -12  -5   5    2.69    0.22
  12  -5  -5    2.91    0.21
 -12   5   5    2.87    0.40
  12   5  -5    4.01    0.83
 -12   5   5    3.01    0.49
  12   5  -5    3.26    0.37
  11  -5  -5    6.07    0.44
 -11  -5   5    6.30    0.51
 -11  -5   5    6.20    0.44
  11  -5  -5    5.90    0.45
 -11  -5   5    6.21    0.45
  11  -5  -5    6.28    0.45
  11   5  -5    6.42    0.56
  11   5  -5    6.86    0.95
 -11   5   5    6.48    0.49
 -11   5   5    5.91    0.66
 -10  -5   5   23.31    1.60
  10  -5  -5   22.37    1.60
 -10  -5   5   24.66    1.65
  10  -5  -5   24.72    1.61
 -10  -5   5   23.63    1.61
 -10   5   5   23.02    1.79
  10   5  -5   25.55    2.13
   9  -5  -5   29.68    1.97
   9  -5  -5   28.20    2.09
   9  -5  -5   27.72    1.95
  -9  -5   5   27.73    1.95
  -9  -5   5   30.82    2.00
  -9  -5   5   30.76    1.96
  -9   5   5   29.52    2.14
   9   5  -5   29.11    2.43
   8  -5  -5   22.88    1.50
  -8  -5   5   23.81    1.54
  -8  -5   5   21.61    1.49
   8  -5  -5   20.23    1.49
  -8  -5   5   23.33    1.50
   8  -5  -5   21.61    1.62
  -8   5   5   22.04    1.66
   8   5  -5   22.57    1.94
   7  -5  -5    2.65    0.34
   7  -5  -5    2.92    0.22
  -7  -5   5    3.12    0.26
  -7  -5   5    2.95    0.22
  -7   5   5    3.05    0.42
   7   5  -5    2.90    0.59
  -6  -5   5    1.35    0.17
  -6  -5   5    1.45    0.17
   6  -5  -5    1.88    0.29
   6  -5  -5    1.43    0.12
  -6  -5   5    1.43    0.12
  -6   5   5    1.47    0.29
   6   5  -5    2.03    0.49
   5  -5  -5   10.32    0.69
  -5  -5   5    9.42    0.72
   5  -5  -5   10.76    0.82
  -5  -5   5    9.81    0.75
  -5  -5   5    9.98    0.69
   5   5  -5   12.26    1.09
  -5   5   5    9.15    0.81
  -4  -5   5   16.37    1.10
  -4  -5   5   16.31    1.17
   4  -5  -5   15.17    1.10
   4   5  -5   19.04    1.48
  -3  -5   5    3.99    0.33
  -3  -5   5    4.02    0.29
  -3  -5   5    4.60    0.38
   3   5  -5    4.82    0.61
  -2  -5   5    4.01    0.34
  -2  -5   5    4.14    0.38
  -2  -5   5    4.16    0.29
   2   5  -5    4.14    0.56
  -1  -5   5   15.45    1.12
  -1  -5   5   16.22    1.06
  -1  -5   5   16.67    1.16
   1   5  -5   14.36    1.29
   0  -5   5   10.90    0.79
   0  -5   5   10.57    0.69
   0  -5   5    9.62    0.75
   0   5   5    8.77    1.00
   1  -5   5    1.61    0.12
   1  -5   5    1.35    0.20
   1  -5   5    1.48    0.23
  -1  -5  -5    1.41    0.11
   1   5   5    1.31    0.39
   2  -5   5    2.56    0.29
   2  -5   5    2.84    0.21
  -2  -5  -5    2.74    0.20
   2  -5   5    3.11    0.32
   2   5   5    3.11    0.58
  -3  -5  -5   21.78    1.44
   3  -5   5   22.13    1.44
   3  -5   5   20.37    1.52
   3  -5   5   19.80    1.43
   3  -5   5   22.22    1.56
   3   5   5   22.32    1.82
   4  -5   5   28.28    1.97
   4  -5   5   28.33    1.86
  -4  -5  -5   26.43    1.84
   4  -5   5   26.34    1.95
   4  -5   5   26.97    1.85
  -4  -5  -5   28.04    1.85
   4   5   5   28.80    2.25
  -5  -5  -5   22.35    1.53
   5  -5   5   22.81    1.55
  -5  -5  -5   23.65    1.54
   5  -5   5   22.02    1.53
   5  -5   5   23.07    1.66
   5   5   5   22.99    1.94
   6  -5   5    5.93    0.42
   6  -5   5    6.20    0.43
  -6  -5  -5    5.62    0.42
  -6  -5  -5    5.98    0.42
   6  -5   5    6.17    0.43
   6  -5   5    5.51    0.56
   6   5   5    5.75    0.53
   7  -5   5    2.95    0.29
   7  -5   5    2.53    0.37
  -7  -5  -5    2.86    0.21
  -7  -5  -5    2.67    0.22
   7  -5   5    2.72    0.23
  -7  -5  -5    2.76    0.24
   7  -5   5    2.53    0.21
   7  -5   5    2.56    0.23
   7   5   5    2.64    0.35
   7   5   5    2.74    0.38
   7   5   5    1.91    0.32
   8  -5   5    0.47    0.14
  -8  -5  -5    0.60    0.11
  -8  -5  -5    0.45    0.09
   8  -5   5    0.41    0.08
   8  -5   5    0.43    0.08
  -8  -5  -5    0.47    0.08
  -8   5  -5    0.86    0.26
   8   5   5    0.60    0.19
   8   5   5    0.00    0.18
   8   5   5    0.48    0.24
  -9  -5  -5    0.18    0.08
   9  -5   5    0.24    0.07
  -9  -5  -5    0.21    0.10
   9  -5   5    0.18    0.13
  -9  -5  -5    0.18    0.08
   9   5   5    0.15    0.17
   9   5   5    0.30    0.19
   9   5   5   -0.23    0.23
  -9   5  -5    0.45    0.26
 -10  -5  -5    0.40    0.10
  10  -5   5    0.40    0.16
 -10  -5  -5    0.26    0.11
 -10  -5  -5    0.31    0.09
  10   5   5    0.29    0.19
 -10   5  -5    0.15    0.24
  10   5   5   -0.06    0.27
  10   5   5    0.36    0.21
 -11  -5  -5    1.54    0.20
  11  -5   5    1.68    0.25
 -11  -5  -5    1.10    0.17
  11   5   5    1.85    0.30
[truncated: 942,864 more chars]
